# Supplementary material for: Alterations in tissue microRNA after heat stress in the conscious rat: potential biomarkers of organ-specific injury
Source: BMC Genomics. 2019 Feb 15;20:141. doi: 10.1186/s12864-019-5515-6 (PMC6377737; doi:10.1186/s12864-019-5515-6)
Supplement: Supplementary file 1 — Table of histopathology findings. This table describes the histopathology found in the tissues at all time points as published in Stallings 2014. (XLSX 10 kb) [file 12864_2019_5515_MOESM1_ESM.xlsx]

## Sheet: Sheet2
		Control							Tc,max							24 hours							48 hours
Heart	Cardiomyopathy	1	-	-	-	-	1		1	-	-	-	-	1		1	-	-	-	-	-		1	-	-	1	-	-
	Inflammation, subacute, with cardiomyocyte degeneration and loss	-	-	-	-	-	-		-	-	-	-	-	-		-	-	-	-	-	-		-	2	3	-	3	3
Kidney	Proteinosis	-	-	-	-	-	-		-	-	-	-	-	-		-	-	-	-	-	-		-	-	1	-	2	2
	Necrosis, tubular	-	-	-	-	-	-		-	-	-	-	-	-		-	-	-	-	3	-		-	-	-	-	-	-
Liver	Inflammation, chronic	1	-	1	1	1	1		1	1	-	1	-	-		1	-	1	-	-	-		-	-	1	-	-	-
	Pigment, intracellular	-	1	-	-	-	-		-	2	2	-	1	-		1	-	-	-	-	-		-	-	-	-	-	-
	Necrosis, focal	-	-	-	1	-	-		-	-	-	-	-	-		-	-	-	-	-	-		-	-	-	-	-	-
	Necrosis, periportal	-	-	-	-	-	-		-	-	-	-	-	-		-	-	-	-	4	-		-	-	-	-	-	-
	Inflammation, periportal	-	-	-	-	-	-		-	-	-	-	-	-		-	-	-	-	-	-		-	-	-	-	-	2
	Necrosis, single cell	-	-	-	-	-	-		-	-	-	-	-	-		-	-	-	-	-	-		-	-	-	-	-	2
Lung	Anthracosilicosis	-	2	-	-	-	-		-	-	2	-	-	-		2	-	-	-	-	-		-	-	2	-	-	2
	Hemorrhage, focal	-	-	-	-	-	-		-	-	2	-	-	-		-	-	-	-	-	-		-	-	-	-	-	2
