# Supplementary material for: Alterations in tissue microRNA after heat stress in the conscious rat: potential biomarkers of organ-specific injury
Source: BMC Genomics. 2019 Feb 15;20:141. doi: 10.1186/s12864-019-5515-6 (PMC6377737; doi:10.1186/s12864-019-5515-6)
Supplement: Supplementary file 2 — Differentially expressed miRNA. miRNA were considered differentially expressed with an FDR < 0.05 tested against a fold-change threshold of 1.25 for each condition. This table contains the complete list of differentially expressed miRNA in each condition (XLSX 19 kb) [file 12864_2019_5515_MOESM2_ESM.xlsx]

## Sheet: Sheet1
Heart 48h - Injured				Liver 3h				Liver 48h - Injured				Kidney 48h - Injured				Lung 3h				Lung 48h - Injured
miRNA	Log2 Ratio of Change	FDR		miRNA	Log2 Ratio of Change	FDR		miRNA	Log2 Ratio of Change	FDR		miRNA	Log2 Ratio of Change	FDR		miRNA	Log2 Ratio of Change	FDR		miRNA	Log2 Ratio of Change	FDR
rno-miR-21	3.43008	<0.001		rno-miR-205	2.48755	0.012711		rno-miR-668	6.02143	<0.001		rno-miR-18a-5p	3.80705	<0.001		rno-miR-92a-1-5p	-1.75834	<0.001		rno-miR-21-3p	2.20528	<0.0001
rno-miR-222	2.65513	<0.001						rno-miR-199a-3p	1.48561	0.00648786		rno-let-7c-5p	2.1007	<0.001		rno-miR-15b	-1.99756	0.00920594		rno-miR-21	2.04961	<0.0001
rno-miR-221-3p	2.26938	<0.001						rno-miR-199a	1.83424	0.00648786		rno-miR-138-5p	2.00596	<0.001		rno-miR-3591	7.13096	0.0241117		rno-miR-132-3p	2.28086	<0.0001
rno-miR-146b-5p	2.84136	<0.001						rno-miR-351-5p	0.993478	0.0117163		rno-let-7b-5p	1.96913	<0.001		rno-miR-122-5p	7.8121	0.0241117		rno-miR-499-5p	4.66429	<0.0001
rno-miR-21-5p	1.53554	<0.001						rno-miR-17-1	2.6356	0.0151546		rno-let-7i-5p	1.99651	<0.001		rno-miR-122	7.08966	0.0241117		rno-miR-499	4.92487	<0.0001
rno-miR-193-3p	2.348	<0.001						rno-miR-146b-5p	2.04309	0.0151546		rno-miR-378a-3p	1.47509	<0.001						rno-miR-22-3p	1.4412	0.00290295
rno-miR-21-3p	4.17404	<0.001						rno-miR-199a-5p	1.70416	0.0153463		rno-miR-351-5p	1.84295	<0.001						rno-miR-219a-1	2.29255	0.00301035
rno-miR-429	5.58852	<0.001										rno-miR-320-3p	2.02464	<0.001						rno-miR-30e	1.7276	0.00301035
rno-miR-18a-5p	3.89336	<0.001										rno-miR-3557-5p	1.43721	<0.001						rno-miR-22	1.43832	0.00671433
rno-miR-200b-3p	5.36862	<0.001										rno-miR-652	2.34342	<0.001						rno-miR-214	1.10132	0.00954138
rno-miR-223-3p	3.04252	<0.001										rno-miR-22-3p	1.57178	<0.001						rno-miR-3120	1.04103	0.0107572
rno-miR-141-3p	4.33509	<0.001										rno-miR-30c-2-3p	1.66653	<0.001						rno-miR-3546	5.56929	0.0107572
rno-miR-34c-5p	3.32944	<0.001										rno-miR-1843-5p	1.47111	<0.001						rno-miR-3557	2.39543	0.0107572
rno-miR-375-3p	6.34671	<0.001										rno-miR-3586	1.39239	<0.001						rno-miR-378a	2.37624	0.0107572
rno-miR-146b	2.4527	<0.001										rno-miR-151	1.39226	<0.001						rno-miR-133a-5p	6.08469	0.0107572
rno-miR-214	1.87043	<0.001										rno-let-7c-1	1.46942	<0.001						rno-miR-208a	5.58314	0.0107572
rno-miR-181d	-1.3301	<0.001										rno-let-7a-5p	1.49792	<0.001						rno-miR-503-5p	-1.67146	0.0107572
rno-miR-340-5p	1.10959	<0.001										rno-miR-450a-5p	1.49496	<0.001						rno-miR-181a-2-3p	2.32466	0.0107572
rno-miR-92a-3p	1.22126	<0.001										rno-miR-3596a	1.48214	<0.001						rno-miR-21-5p	0.692613	0.0120208
rno-miR-30e	-1.5603	<0.001										rno-miR-320	1.85954	<0.001						rno-miR-133a	6.43423	0.0120891
rno-miR-3120	1.78569	<0.001										rno-miR-3596c	1.59118	<0.001						rno-miR-133c	6.40759	0.0120891
rno-miR-30e-5p	-1.22015	<0.001										rno-let-7c-2	1.46268	<0.001						rno-miR-30c-1-3p	1.42953	0.0183069
rno-miR-182	3.11565	<0.001										rno-miR-151-3p	1.49169	<0.001						rno-miR-3574	0.808443	0.0214202
rno-miR-208a-5p	-2.07428	0.00121519										rno-let-7b	1.53177	<0.001						rno-miR-30e-3p	1.43536	0.0214202
rno-miR-133a-5p	-2.25565	0.00121519										rno-miR-652-3p	2.1665	<0.001						rno-miR-672-5p	-1.44289	0.022527
rno-miR-190a	-1.843	0.00181631										rno-miR-196b-5p	1.51257	<0.001						rno-miR-22-5p	1.08186	0.0228144
rno-miR-152-5p	1.53467	0.00187937										rno-miR-22	1.56231	<0.001						rno-miR-146b	0.988026	0.0235892
rno-miR-155	2.02875	0.00189121										rno-let-7e-5p	1.42916	<0.001						rno-miR-133a-3p	5.6463	0.0244406
rno-miR-125b-1-3p	1.75266	0.00215439										rno-miR-322-5p	-1.79113	<0.001						rno-miR-7a-2	1.42741	0.0244406
rno-let-7i-5p	1.46731	0.00232382										rno-let-7d-3p	1.51864	<0.001						rno-miR-3557-5p	1.84182	0.0244406
rno-miR-142-3p	1.71695	0.00232382										rno-miR-3557-3p	1.48249	<0.001						rno-miR-490	3.05115	0.0244406
rno-miR-652-3p	2.1775	0.00232382										rno-miR-378a-5p	1.48249	<0.001						rno-miR-378a-3p	2.5041	0.0245194
rno-miR-132-3p	2.53073	0.00374345										rno-let-7f-5p	1.2386	<0.001						rno-miR-1-3p	5.3975	0.0286891
rno-miR-3571	-1.82264	0.00381883										rno-miR-1843	1.60829	<0.001						rno-miR-3571	4.79427	0.0294743
rno-miR-34a	1.61674	0.00402113										rno-miR-21	1.63882	<0.001						rno-miR-15b	1.3734	0.0396011
rno-miR-499	-2.03801	0.00461018										rno-miR-30c-1-3p	1.20152	<0.001						rno-miR-210-3p	0.692085	0.0443333
rno-miR-872-3p	1.13689	0.00479737										rno-miR-409b	1.48999	<0.001						rno-miR-100	2.17217	0.0443333
rno-miR-29c	-1.39146	0.0051475										rno-miR-98-5p	1.44961	<0.001
rno-miR-208a	-1.97627	0.00566185										rno-miR-429	1.34933	<0.001
rno-miR-3546	-1.97377	0.00566185										rno-let-7f-1	1.3719	<0.001
rno-miR-1	-1.78854	0.00596286										rno-miR-328a-3p	1.34327	<0.001
rno-miR-133b-3p	-1.88306	0.00681858										rno-miR-615	1.47523	0.00117366
rno-miR-320	1.15365	0.00780944										rno-miR-126a-3p	1.28337	0.0011799
rno-miR-30d	-0.777933	0.00780944										rno-let-7a-2	1.13969	0.00125141
rno-miR-365-3p	1.65638	0.00802491										rno-let-7a-1	1.13426	0.00128982
rno-miR-133a-3p	-1.99056	0.0105937										rno-miR-3596d	1.11319	0.00128982
rno-miR-219a-2	1.71674	0.0106048										rno-miR-142-3p	1.7179	0.00137468
rno-miR-219b	1.70678	0.0107927										rno-miR-151-5p	-1.2642	0.00146971
rno-miR-142	1.16161	0.0120204										rno-miR-150-5p	-1.65902	0.00160746
rno-miR-499-5p	-1.85501	0.0134787										rno-miR-99b-5p	-1.23685	0.00164589
rno-let-7d	-1.06011	0.0156829										rno-miR-3557	1.02297	0.00191797
rno-miR-99a	-0.912771	0.0157785										rno-miR-378a	1.01832	0.0020585
rno-miR-320-3p	1.28704	0.0159458										rno-miR-23a	-1.41862	0.00225109
rno-miR-92a-1	0.705669	0.0159458										rno-miR-10b	1.15501	0.00225109
rno-miR-3585	-1.50672	0.0181714										rno-miR-27a-3p	-1.53275	0.00284601
rno-miR-879	2.56329	0.0189305										rno-miR-200b-3p	1.40188	0.00293375
rno-miR-22	-0.972933	0.0189305										rno-miR-3586-3p	-1.20703	0.00325184
rno-miR-1-3p	-1.67433	0.0191962										rno-miR-10a-5p	1.04102	0.00342228
rno-miR-490	-1.37656	0.0193156										rno-miR-126a-5p	-2.14024	0.00379669
rno-miR-29c-3p	-0.714328	0.0193156										rno-miR-935	1.43118	0.00387566
rno-miR-133c	-2.02134	0.0213856										rno-let-7f-2	1.04698	0.00387566
rno-miR-133a	-2.01969	0.021468										rno-miR-410-5p	1.52753	0.00387566
rno-miR-22-3p	-0.969933	0.021468										rno-miR-23a-3p	-1.3553	0.00423719
rno-miR-872-5p	0.923713	0.0221632										rno-miR-196b	1.19929	0.00423719
rno-miR-181d-5p	-0.897964	0.0221632										rno-miR-423-5p	1.00427	0.00458606
rno-miR-3596b	-1.00573	0.0222397										rno-miR-200a	1.07852	0.00467031
rno-miR-351-5p	1.11746	0.0230157										rno-miR-3548	1.07501	0.0047338
rno-miR-421	1.68987	0.0234512										rno-let-7i-3p	1.86802	0.00483127
rno-miR-582	1.61124	0.0239162										rno-miR-142	-1.08874	0.00483127
rno-miR-3556b	-0.841711	0.0239162										rno-miR-126a	0.974522	0.00483127
rno-miR-3574	-0.818784	0.0261397										rno-miR-126b	0.974445	0.00483127
rno-miR-155-5p	1.26627	0.0281										rno-miR-191a	-1.38256	0.00512825
rno-miR-29b-3p	-0.781362	0.0281										rno-miR-191a-5p	-1.55303	0.00518123
rno-miR-181c-3p	-0.858512	0.0290616										rno-miR-191b	-1.37795	0.00522735
rno-miR-9a-5p	-1.25695	0.0364511										rno-miR-194-3p	1.37522	0.00548359
rno-miR-20a-5p	0.993136	0.0379042										rno-miR-199a-5p	-1.16178	0.00569366
rno-miR-675	1.54002	0.0392371										rno-miR-155	2.02712	0.00577529
rno-miR-19b-3p	0.917784	0.0403477										rno-miR-141-3p	-1.6257	0.00614056
rno-miR-181a-1-3p	0.673704	0.0403477										rno-miR-335	-1.62179	0.00614056
rno-miR-22-5p	-0.891912	0.0403477										rno-miR-93-5p	-1.29892	0.00617932
rno-miR-210-3p	-0.741175	0.0417502										rno-miR-125a-5p	1.04914	0.00647284
rno-miR-490-3p	-0.965011	0.0475406										rno-miR-27b-5p	1.29539	0.00714297
rno-miR-31a-5p	2.83167	0.0475929										rno-miR-27b	-1.23931	0.00770308
rno-miR-185-5p	-1.26913	0.0477938										rno-miR-26b-5p	-1.58288	0.00771636
rno-miR-181c	-0.909615	0.0490054										rno-let-7e	2.36413	0.00771636
rno-miR-378a-3p	-1.06501	0.0490054										rno-miR-345-3p	1.31347	0.00771636
												rno-miR-532-5p	-1.15022	0.00810012
												rno-miR-186-5p	-1.31089	0.00949568
												rno-miR-20a-5p	1.04092	0.00986807
												rno-miR-130a-3p	-1.43932	0.0101251
												rno-miR-10b-5p	1.13869	0.0101251
												rno-miR-3102	1.41092	0.0111245
												rno-miR-201	-1.47622	0.0125781
												rno-miR-10a	0.936168	0.012835
												rno-miR-125b-5p	0.928027	0.0138196
												rno-miR-3553	-1.06518	0.014096
												rno-miR-326-3p	1.19003	0.0147007
												rno-miR-142-5p	-1.70759	0.0147007
												rno-miR-3590-5p	-1.32853	0.0151683
												rno-miR-3588	0.90474	0.0154569
												rno-miR-221-3p	0.806861	0.0157578
												rno-miR-19b-3p	-1.33543	0.0163475
												rno-miR-107	-1.53999	0.0164677
												rno-let-7e-3p	1.23335	0.0166883
												rno-miR-182	-1.39382	0.0172162
												rno-miR-186	-1.09951	0.0172162
												rno-miR-30b-5p	-1.61699	0.020203
												rno-miR-30e-3p	-1.29153	0.020203
												rno-miR-27b-3p	-1.34508	0.0204096
												rno-miR-25-3p	-1.25427	0.0214127
												rno-miR-26b	-1.43758	0.0215093
												rno-miR-183-5p	-0.983982	0.0215093
												rno-miR-330	1.03821	0.0218916
												rno-miR-802-3p	1.18345	0.0222597
												rno-miR-106b-3p	1.08568	0.0223725
												rno-miR-143-3p	0.884159	0.0225352
												rno-miR-30c-1	-1.78783	0.022899
												rno-miR-3585-5p	1.07526	0.024357
												rno-miR-26a-5p	-1.55403	0.024357
												rno-let-7c-2-3p	-0.874398	0.024357
												rno-let-7a-1-3p	-0.874398	0.024357
												rno-miR-30a-3p	-1.0718	0.024357
												rno-miR-16-5p	-1.31488	0.0248778
												rno-miR-30c-2	-1.79107	0.0253192
												rno-miR-30c-5p	-1.63077	0.0267126
												rno-miR-23b	-1.17434	0.0268394
												rno-miR-195-5p	-1.08563	0.0268394
												rno-miR-194-5p	-1.25495	0.0288791
												rno-miR-15b-5p	-0.845211	0.0288791
												rno-miR-199a-3p	-0.996929	0.0291283
												rno-miR-145-3p	1.46117	0.0291295
												rno-miR-196a-5p	-0.99816	0.0295413
												rno-miR-143	0.890262	0.0297076
												rno-miR-31a	-1.57727	0.0297076
												rno-miR-664-3p	-0.930036	0.0302858
												rno-miR-139-5p	-0.961708	0.0309108
												rno-miR-31b	-1.53095	0.0319483
												rno-let-7i	1.47224	0.032761
												rno-miR-155-5p	1.28141	0.032761
												rno-miR-339-5p	0.752091	0.032761
												rno-miR-219a-1	1.57457	0.0328316
												rno-miR-301a-3p	-1.11963	0.0339302
												rno-miR-125b-2-3p	-0.960305	0.0343166
												rno-miR-32-5p	-0.8203	0.0343166
												rno-miR-7a-2	1.72001	0.0357994
												rno-miR-26a	-1.1142	0.0358704
												rno-miR-31a-5p	-1.48713	0.0364117
												rno-miR-362-3p	-1.25895	0.0365838
												rno-miR-672-5p	0.927587	0.0365838
												rno-miR-23b-3p	-0.993624	0.0369579
												rno-miR-7a-1	1.44433	0.0369579
												rno-miR-3559-5p	-1.11483	0.0385513
												rno-miR-99a-5p	0.751727	0.0388384
												rno-miR-181a-5p	-0.765435	0.0388384
												rno-miR-33-5p	0.826131	0.0389182
												rno-miR-653	-0.835443	0.0397469
												rno-miR-324-5p	1.01733	0.0444001
												rno-miR-10a-3p	-0.709681	0.0476118
												rno-miR-375	1.09312	0.0476118
