# Supplementary material for: Alterations in tissue microRNA after heat stress in the conscious rat: potential biomarkers of organ-specific injury
Source: BMC Genomics. 2019 Feb 15;20:141. doi: 10.1186/s12864-019-5515-6 (PMC6377737; doi:10.1186/s12864-019-5515-6)
Supplement: Supplementary file 3 — mRNA targets. mRNA targets of the modulated miRNA were limited to those changing by at least 1.5 fold in the opposite direction of the perturbed miRNA. (XLSX 158 kb) [file 12864_2019_5515_MOESM3_ESM.xlsx]

## Sheet: Sheet1
Heart 48h - Injured			Liver Tc,max				Liver 48h - Injured				Kidney 48h - Injured				Lung Tc,max				Lung 48h - Injured
miRNA	Target	Target Fold Change	miRNA	Target	Target Fold Change		miRNA	Target	Target Fold Change		miRNA	Target	Target Fold Change		miRNA	Target	Target Fold Change		miRNA	Target	Target Fold Change
rno-let-7i-5p	ABCB9	-1.932	rno-miR-205	ABCD2	-1.508		rno-miR-3596d	HES1	-1.724		rno-miR-3596d	EGFL6	-1.527		rno-miR-122-5p	AACS	-1.556		rno-miR-1-3p	CYP4B1	-2.357
rno-let-7i-5p	ACSL6	-9.019	rno-miR-205	ABHD10	-2.095		rno-miR-3596d	SEMA3C	-1.804		rno-miR-3596d	GULP1	-2.033		rno-miR-122-5p	ADCK5	-1.547		rno-miR-1-3p	FBP1	-1.517
rno-let-7i-5p	ACSS2	-1.628	rno-miR-205	ACSL1	-2.326		rno-miR-3596d	SNTG1	-1.545		rno-miR-3596d	TSPAN12	-1.583		rno-miR-122-5p	ARMC10	-1.521		rno-miR-1-3p	GMNC	-1.813
rno-let-7i-5p	ADRB1	-1.508	rno-miR-205	ARRB2	-1.653		rno-miR-3596d	ST8SIA1	-1.645		rno-let-7e	C2	-1.868		rno-miR-122-5p	BCKDK	-1.574		rno-miR-1-3p	KCNMB2	-1.579
rno-let-7i-5p	AIFM1	-2.314	rno-miR-205	ATP2B2	-1.739		rno-let-7i-5p	ACPP	-2.621		rno-let-7e	CRP	-10.651		rno-miR-122-5p	CCL5	-1.615		rno-miR-1-3p	LRGUK	-1.501
rno-let-7i-5p	AKAP6	-4.41	rno-miR-205	C11orf86	-3.359		rno-let-7i-5p	C11orf86	-2.229		rno-let-7e	DUSP1	-1.976		rno-miR-122-5p	CD96	-1.618		rno-miR-1-3p	TACR1	-2.136
rno-let-7i-5p	ANKRD46	-1.626	rno-miR-205	CALCRL	-1.626		rno-let-7i-5p	CCNF	-1.937		rno-let-7e	LOXL4	-1.638		rno-miR-122-5p	CHST12	-2.08		rno-miR-1-3p	TTR	-2.047
rno-let-7i-5p	ARHGEF15	-1.591	rno-miR-205	CMTM4	-1.687		rno-let-7i-5p	CYP2U1	-1.514		rno-let-7e	NEK3	-1.665		rno-miR-122-5p	CXCR2	-1.628		rno-miR-1-3p	VSIG1	-1.727
rno-let-7i-5p	ARMT1	-2.049	rno-miR-205	CPT1A	-1.814		rno-let-7i-5p	EPHA3	-1.51		rno-let-7e	NOVA1	-1.598		rno-miR-122-5p	FCN1	-4.734		rno-miR-100	ATP2B4	-1.589
rno-let-7i-5p	ASAH2	-1.531	rno-miR-205	ERBB3	-2.262		rno-let-7i-5p	KCTD16	-1.584		rno-let-7e	ONECUT1	-1.59		rno-miR-122-5p	FITM2	-1.527		rno-miR-100	FZD8	-1.645
rno-let-7i-5p	ATG10	-1.877	rno-miR-205	GPR182	-1.697		rno-let-7i-5p	KRT19	-1.89		rno-let-7e	ORM1	-2.932		rno-miR-122-5p	GALNT12	-1.611		rno-miR-100	GPRC5B	-1.768
rno-let-7i-5p	ATP2A2	-3.188	rno-miR-205	IL15	-1.933		rno-let-7i-5p	LOXL4	-1.776		rno-let-7e	PLXNA4	-1.689		rno-miR-122-5p	GIMAP6	-2.032		rno-miR-3557-5p	AHSG	-2.663
rno-let-7i-5p	ATPAF1	-2.089	rno-miR-205	KLF12	-1.698		rno-let-7i-5p	PDP2	-1.672		rno-let-7e	PTGS2	-1.506		rno-miR-122-5p	GPR157	-1.583		rno-miR-3557-5p	APOB	-1.738
rno-let-7i-5p	BCL7A	-2.13	rno-miR-205	LRP1	-1.969		rno-let-7i-5p	RGS16	-2.008		rno-let-7e	SCD	-2.028		rno-miR-122-5p	GPRC5C	-1.87		rno-miR-3557-5p	CYP2A6 (includes others)	-3.616
rno-let-7i-5p	BZW2	-3.603	rno-miR-205	MSH2	-1.604		rno-let-7i-5p	RHOB	-1.513		rno-let-7e	SLC10A1	-2.462		rno-miR-122-5p	GYS1	-1.502		rno-miR-3557-5p	LAYN	-1.503
rno-let-7i-5p	CADM2	-3.903	rno-miR-205	NACC2	-1.891		rno-let-7i-5p	RPP38	-1.641		rno-let-7e	THRSP	-1.509		rno-miR-122-5p	HDDC2	-1.516		rno-miR-3557-5p	NKG7	-1.632
rno-let-7i-5p	CARNMT1	-1.748	rno-miR-205	ONECUT1	-2.123		rno-let-7i-5p	RRP8	-1.551		rno-let-7e	TMEM65	-1.719		rno-miR-122-5p	LRRC10B	-1.538		rno-miR-3557-5p	SLC8A3	-2.21
rno-let-7i-5p	CDC34	-1.565	rno-miR-205	PSTK	-1.648		rno-let-7i-5p	SCD	-2.201		rno-let-7e	UGT8	-1.576		rno-miR-122-5p	NCEH1	-1.745		rno-miR-3557-5p	TBX18	-2.558
rno-let-7i-5p	CLNK	-2.027	rno-miR-205	RAB11FIP4	-1.798		rno-let-7i-5p	SLC10A2	-1.745		rno-let-7d-3p	F11	-1.742		rno-miR-122-5p	NRM	-1.819		rno-miR-3557-5p	WNT2B	-2.039
rno-let-7i-5p	COL24A1	-1.604	rno-miR-205	SH3BGRL3	-1.709		rno-let-7i-5p	SLC1A4	-2.588		rno-let-7d-3p	LPL	-1.782		rno-miR-122-5p	PATZ1	-1.598		rno-miR-132-3p	ADRA1A	-1.7
rno-let-7i-5p	COX18	-1.517	rno-miR-205	SPAG1	-1.551		rno-let-7i-5p	TENM2	-1.778		rno-let-7d-3p	MTURN	-1.691		rno-miR-122-5p	PDGFB	-1.647		rno-miR-132-3p	CHST9	-1.692
rno-let-7i-5p	CPEB3	-2.367	rno-miR-205	SQLE	-1.633		rno-let-7i-5p	THRSP	-1.546		rno-let-7e-3p	GREM2	-1.948		rno-miR-122-5p	PROK2	-1.98		rno-miR-132-3p	GPRC5B	-1.768
rno-let-7i-5p	CPEB4	-1.537	rno-miR-205	TIMD4	-1.528		rno-miR-100	PAPD7	1.607		rno-let-7e-3p	LPL	-1.782		rno-miR-122-5p	PYCARD	-1.566		rno-miR-132-3p	KCNK2	-1.582
rno-let-7i-5p	CRP	-3.667	rno-miR-205	TMEM144	-1.549		rno-miR-100	PLK1	1.786		rno-let-7e-3p	MTURN	-1.691		rno-miR-122-5p	RAB1B	-1.54		rno-miR-132-3p	STAT4	-1.593
rno-let-7i-5p	CSDE1	-1.957	rno-miR-205	WWC1	-1.784		rno-miR-100	VNN1	3.302		rno-let-7i-3p	FGL1	-3.792		rno-miR-122-5p	SELENBP1	-1.579		rno-miR-133a	AOX1	-1.516
rno-let-7i-5p	CXorf36	-1.824	rno-miR-205	ZFYVE16	-1.523		rno-miR-101b-3p	ANXA2	1.784		rno-miR-99b-5p	CKS1B	1.557		rno-miR-122-5p	SEMA4A	-1.639		rno-miR-133a	CRP	-3.109
rno-let-7i-5p	DCUN1D2	-2.377	rno-miR-205	ZNF606	-1.582		rno-miR-101b-3p	DDAH1	2.084		rno-miR-99b-5p	CXCL16	1.537		rno-miR-122-5p	SMARCD1	-1.605		rno-miR-133a	FOXC1	-1.715
rno-let-7i-5p	DLST	-2.486					rno-miR-101b-3p	DLGAP5	1.65		rno-miR-99b-5p	PLK1	2.562		rno-miR-122-5p	TNFSF10	-2.076		rno-miR-133a	GZMM	-1.55
rno-let-7i-5p	DNAJB9	-1.689					rno-miR-101b-3p	EPSTI1	1.809		rno-miR-99b-5p	VNN1	2.375		rno-miR-122-5p	TTC22	-1.659		rno-miR-133a	LGI2	-2.515
rno-let-7i-5p	DNAJC27	-1.722					rno-miR-101b-3p	MAD2L1	1.766		rno-miR-107	AQP11	1.559		rno-miR-15b	AADAT	1.743		rno-miR-133a	LPAR3	-1.741
rno-let-7i-5p	DSP	-3.334					rno-miR-101b-3p	MAML3	1.571		rno-miR-107	CCNE1	1.572		rno-miR-15b	ALDOB	2.712		rno-miR-133a	MYH1	-1.577
rno-let-7i-5p	DUSP23	-2.128					rno-miR-101b-3p	RASD2	1.848		rno-miR-107	CTSD	1.512		rno-miR-15b	C8orf58	1.89		rno-miR-133a	RSPH10B/RSPH10B2	-1.507
rno-let-7i-5p	E2F6	-2.238					rno-miR-101b-3p	SHISA6	1.625		rno-miR-107	DMBT1	2.298		rno-miR-15b	CBFA2T3	1.652		rno-miR-133a	SOBP	-1.696
rno-let-7i-5p	EIF3J	-1.938					rno-miR-101b-3p	STMN1	2.48		rno-miR-107	FCF1	1.554		rno-miR-15b	CHAC1	4.538		rno-miR-133a-5p	C10orf53	-1.626
rno-let-7i-5p	EPHA3	-1.636					rno-miR-103-3p	ANGPTL8	-2.107		rno-miR-107	GADD45G	2.049		rno-miR-15b	CHORDC1	6.079		rno-miR-133a-5p	CALN1	-1.509
rno-let-7i-5p	F2	-1.688					rno-miR-103-3p	CD69	-1.552		rno-miR-107	GAS2L3	1.7		rno-miR-15b	CLDN2	1.838		rno-miR-133a-5p	CAPN6	-2.014
rno-let-7i-5p	FBXO30	-1.696					rno-miR-103-3p	EML5	-1.803		rno-miR-107	GLIPR1	1.518		rno-miR-15b	CLSPN	1.736		rno-miR-133a-5p	COL13A1	-1.633
rno-let-7i-5p	FBXO32	-3.62					rno-miR-103-3p	EPHA3	-1.51		rno-miR-107	KIF18B	1.737		rno-miR-15b	CSRNP1	2.737		rno-miR-133a-5p	DMRT2	-1.67
rno-let-7i-5p	FIGN	-2.223					rno-miR-103-3p	FAM117B	-1.656		rno-miR-107	KIF23	2.051		rno-miR-15b	DLL1	1.969		rno-miR-133a-5p	DNAH12	-1.5
rno-let-7i-5p	FKBP3	-3.037					rno-miR-103-3p	KLRD1	-1.919		rno-miR-107	RAC2	1.542		rno-miR-15b	DNAJA1	5.476		rno-miR-133a-5p	FAM107A	-1.76
rno-let-7i-5p	FSD1L	-3.354					rno-miR-103-3p	NPAS2	-2.199		rno-miR-107	SNX3	1.775		rno-miR-15b	DNAJB4	3.68		rno-miR-133a-5p	FAM84A	-1.791
rno-let-7i-5p	FSD2	-7.452					rno-miR-103-3p	PRKCE	-1.896		rno-miR-107	TMED6	1.5		rno-miR-15b	ELL2	1.515		rno-miR-133a-5p	FGFR4	-1.604
rno-let-7i-5p	GDPD1	-2.029					rno-miR-103-3p	PTK6	-1.996		rno-miR-107	XDH	1.703		rno-miR-15b	GNAI3	1.503		rno-miR-133a-5p	FNDC1	-2.153
rno-let-7i-5p	GHR	-2.743					rno-miR-103-3p	SLC1A4	-2.588		rno-miR-106b-3p	F12	-2.14		rno-miR-15b	HMOX1	8.093		rno-miR-133a-5p	FOXC1	-1.715
rno-let-7i-5p	GPCPD1	-2.141					rno-miR-103-3p	ST8SIA1	-1.645		rno-miR-106b-3p	GULP1	-2.033		rno-miR-15b	HSP90B1	1.815		rno-miR-133a-5p	IGFBP3	-1.828
rno-let-7i-5p	GPR157	-2.291					rno-miR-10a-5p	EPHA2	-1.633		rno-miR-106b-3p	LPL	-1.782		rno-miR-15b	HSPA1A/HSPA1B	67.188		rno-miR-133a-5p	NEB	-2.811
rno-let-7i-5p	GRAMD2B	-1.864					rno-miR-10a-5p	INSIG2	-1.623		rno-miR-10a-3p	DLGAP5	2.244		rno-miR-15b	HSPA4L	2.955		rno-miR-133a-5p	RSPH10B/RSPH10B2	-1.507
rno-let-7i-5p	GYS1	-2.454					rno-miR-10a-5p	KCTD16	-1.584		rno-miR-10a-3p	PLAC8	2.727		rno-miR-15b	IPO7	1.608		rno-miR-133a-5p	SLC3A1	-1.605
rno-let-7i-5p	HABP4	-1.596					rno-miR-10a-5p	PNPLA3	-5.556		rno-miR-10a-3p	SLC10A2	1.606		rno-miR-15b	IRAK2	1.519		rno-miR-133a-5p	TBX18	-2.558
rno-let-7i-5p	HAND1	-1.636					rno-miR-10a-5p	SFTPC	-1.527		rno-miR-10a-5p	APOF	-1.622		rno-miR-15b	JPH1	1.51		rno-miR-146b	AOC3	-1.845
rno-let-7i-5p	HK2	-2.125					rno-miR-10a-5p	SSX2IP	-1.542		rno-miR-10a-5p	BDH1	-1.635		rno-miR-15b	JUN	3.976		rno-miR-146b	CCL5	-2.122
rno-let-7i-5p	HOXD1	-1.619					rno-miR-122-3p	ADGRG5	1.609		rno-miR-10a-5p	CHST9	-1.613		rno-miR-15b	KANK1	1.608		rno-miR-146b	CFAP61	-1.586
rno-let-7i-5p	HSPB2	-2.747					rno-miR-122-3p	NFAM1	1.552		rno-miR-10a-5p	CPN2	-1.535		rno-miR-15b	KCNH4	1.961		rno-miR-146b	COL13A1	-1.633
rno-let-7i-5p	HSPB7	-2.931					rno-miR-122-3p	PAX5	2.117		rno-miR-10a-5p	ONECUT1	-1.59		rno-miR-15b	KCNJ2	1.673		rno-miR-146b	CRP	-3.109
rno-let-7i-5p	IDH2	-3.89					rno-miR-122-3p	PER3	2.62		rno-miR-10a-5p	TNFRSF11B	-1.638		rno-miR-15b	LURAP1L	1.721		rno-miR-146b	METTL7A	-1.548
rno-let-7i-5p	IGDCC4	-1.521					rno-miR-122-5p	CHMP4C	1.652		rno-miR-3557-5p	AHSG	-12.462		rno-miR-15b	MAFK	1.962		rno-miR-146b	NEB	-2.811
rno-let-7i-5p	IGSF1	-3.251					rno-miR-122-5p	EGLN3	1.584		rno-miR-3557-5p	APOB	-4.866		rno-miR-15b	MCL1	1.603		rno-miR-146b	PBLD	-1.654
rno-let-7i-5p	IL12RB2	-1.616					rno-miR-122-5p	FEV	1.612		rno-miR-3557-5p	BICDL1	-1.567		rno-miR-15b	MTHFR	2.171		rno-miR-146b	TBX18	-2.558
rno-let-7i-5p	INPP5A	-1.785					rno-miR-122-5p	FOXP2	1.712		rno-miR-3557-5p	CYP3A5	-2.324		rno-miR-15b	MYRIP	1.511		rno-miR-146b	WNT2B	-2.039
rno-let-7i-5p	INSR	-2.106					rno-miR-122-5p	FSTL3	1.502		rno-miR-3557-5p	CYTH4	-1.504		rno-miR-15b	NPR3	3.923		rno-miR-15b	ADCYAP1R1	-1.611
rno-let-7i-5p	IQCB1	-2.277					rno-miR-122-5p	GALNT3	2.209		rno-miR-3557-5p	ONECUT1	-1.59		rno-miR-15b	NUAK2	2.61		rno-miR-15b	ADRA1A	-1.7
rno-let-7i-5p	ITGB8	-1.524					rno-miR-122-5p	GALNTL6	1.818		rno-miR-3588	CBX3	-2.364		rno-miR-15b	PARM1	1.661		rno-miR-15b	AK9	-1.554
rno-let-7i-5p	ITGBL1	-1.535					rno-miR-122-5p	GPR157	1.511		rno-miR-3588	HACD3	-1.552		rno-miR-15b	PDK4	7.28		rno-miR-15b	ALDOB	-1.987
rno-let-7i-5p	KCNJ11	-5.746					rno-miR-122-5p	HOPX	1.504		rno-miR-3588	MAL2	-1.532		rno-miR-15b	PEX13	1.659		rno-miR-15b	BPIFA1	-3.542
rno-let-7i-5p	KCNJ3	-6.093					rno-miR-122-5p	KCTD14	1.842		rno-miR-3588	MXI1	-1.585		rno-miR-15b	PI4K2B	2.178		rno-miR-15b	CAPN6	-2.014
rno-let-7i-5p	KLF9	-1.993					rno-miR-122-5p	LILRB4	1.921		rno-miR-3588	PCMTD1	-1.5		rno-miR-15b	PIP4P2	1.547		rno-miR-15b	CCDC81	-1.518
rno-let-7i-5p	KLHDC8B	-2.479					rno-miR-122-5p	LYPD6	1.679		rno-miR-3588	PTGS2	-1.506		rno-miR-15b	PLAGL1	1.623		rno-miR-15b	FGFR4	-1.604
rno-let-7i-5p	KLHL23/PHOSPHO2-KLHL23	-3.035					rno-miR-122-5p	NAB2	1.538		rno-miR-3588	SCD	-2.028		rno-miR-15b	PTGS2	2.461		rno-miR-15b	LRRN3	-1.558
rno-let-7i-5p	KLHL31	-6.898					rno-miR-122-5p	NUMBL	1.52		rno-miR-3588	TPD52L1	-1.603		rno-miR-15b	RASGEF1B	1.819		rno-miR-15b	MAMDC2	-1.795
rno-let-7i-5p	LBH	-1.926					rno-miR-122-5p	RGR	2.159		rno-miR-3588	TSPAN12	-1.583		rno-miR-15b	REL	2.063		rno-miR-15b	PTGFR	-1.539
rno-let-7i-5p	LGR4	-1.586					rno-miR-122-5p	SH2D1B	1.709		rno-miR-351-5p	APOC4	-1.788		rno-miR-15b	RORA	1.589		rno-miR-15b	RECK	-1.616
rno-let-7i-5p	LIMD1	-1.744					rno-miR-122-5p	SLC4A3	1.748		rno-miR-351-5p	BDH1	-1.635		rno-miR-15b	RSPO3	1.595		rno-miR-15b	RGS22	-1.536
rno-let-7i-5p	LRRC10	-7.958					rno-miR-122-5p	SLC7A5	3.035		rno-miR-351-5p	C2	-1.868		rno-miR-15b	SERPINA10	1.573		rno-miR-15b	SELENBP1	-1.558
rno-let-7i-5p	LRRC20	-1.889					rno-miR-122-5p	TMED3	1.599		rno-miR-351-5p	CXCL13	-2.401		rno-miR-15b	SLC7A1	1.627		rno-miR-15b	SOBP	-1.696
rno-let-7i-5p	MYCN	-2.232					rno-miR-3557-5p	AKR1C4	1.89		rno-miR-351-5p	CYP3A5	-2.324		rno-miR-15b	SNX16	1.796		rno-miR-15b	TCTE1	-1.517
rno-let-7i-5p	MYRIP	-1.562					rno-miR-3557-5p	ARL11	1.542		rno-miR-351-5p	DNAH11	-1.586		rno-miR-15b	TBPL1	2.397		rno-miR-15b	TPPP3	-1.515
rno-let-7i-5p	NAA30	-1.822					rno-miR-3557-5p	CYTH4	1.519		rno-miR-351-5p	RNASE4	-1.537		rno-miR-15b	TMEM33	2.539		rno-miR-15b	WNT2B	-2.039
rno-let-7i-5p	NARS2	-1.782					rno-miR-3557-5p	DDAH1	2.084		rno-miR-351-5p	SCD	-2.028		rno-miR-15b	TSC22D2	1.612		rno-miR-21	JAG1	-1.56
rno-let-7i-5p	NR1I2	-1.548					rno-miR-3557-5p	DERL3	2.092		rno-miR-351-5p	TAT	-2.852		rno-miR-15b	UBFD1	1.67		rno-miR-21	KCNMB2	-1.579
rno-let-7i-5p	P2RX5	-3.913					rno-miR-3557-5p	HOPX	1.504		rno-miR-351-5p	TSPAN12	-1.583		rno-miR-15b	UMOD	1.792		rno-miR-21	PREX2	-1.514
rno-let-7i-5p	PARM1	-2.339					rno-miR-3557-5p	HOXD4	1.656		rno-miR-351-5p	TTPA	-1.558		rno-miR-15b	VTCN1	1.506		rno-miR-21	RECK	-1.616
rno-let-7i-5p	PCDH20	-1.561					rno-miR-3557-5p	PRRG4	1.537		rno-miR-351-5p	UGT2B15	-2.425		rno-miR-15b	WNT2B	1.625		rno-miR-21	SOX2	-1.578
rno-let-7i-5p	PDHB	-3.311					rno-miR-3557-5p	REG4	1.624		rno-miR-351-5p	UGT2B17	-1.852		rno-miR-15b	ZBTB16	6.844		rno-miR-21	UCP1	-1.525
rno-let-7i-5p	PDP2	-2.504					rno-miR-3557-5p	RHBG	1.763		rno-miR-126a-3p	KCNJ1	-1.562		rno-miR-15b	ZNF654	1.535		rno-miR-210-3p	ANO4	-1.593
rno-let-7i-5p	PDPR	-2.423					rno-miR-3557-5p	SALL1	1.623		rno-miR-126a-5p	SLC5A11	1.558		rno-miR-92a-1-5p	ART5	1.558		rno-miR-210-3p	AQP4	-1.832
rno-let-7i-5p	PKIA	-3.07					rno-miR-3557-5p	TMED3	1.599		rno-miR-126a-5p	TMEM107	2.231		rno-miR-92a-1-5p	CLDN2	1.838		rno-miR-210-3p	LDLRAD1	-1.519
rno-let-7i-5p	PLA2G3	-1.51					rno-miR-3557-5p	TTLL9	1.553		rno-miR-3596c	IGF1	-2.545		rno-miR-92a-1-5p	CNR1	2.33		rno-miR-214	ATP2A3	-1.503
rno-let-7i-5p	PM20D2	-2.424					rno-miR-3588	CRYAB	2.084		rno-miR-3596c	MBL2	-2.727		rno-miR-92a-1-5p	DUSP10	2.005		rno-miR-214	ATP2B4	-1.589
rno-let-7i-5p	PPARGC1B	-3.273					rno-miR-3588	EGR1	1.642		rno-miR-3596c	PROX1	-1.686		rno-miR-92a-1-5p	EARS2	1.964		rno-miR-214	CALN1	-1.509
rno-let-7i-5p	PPAT	-1.693					rno-miR-3588	FAM46D	2.451		rno-miR-3596c	SULT1E1	-4.692		rno-miR-92a-1-5p	EDN1	2.081		rno-miR-214	CBX3	-1.715
rno-let-7i-5p	PPTC7	-2.472					rno-miR-3588	MAD2L1	1.766		rno-miR-3596c	TMEM65	-1.719		rno-miR-92a-1-5p	HIPK4	2.267		rno-miR-214	CCDC33	-1.655
rno-let-7i-5p	PRKAA2	-2.575					rno-miR-351-5p	ACACB	-1.55		rno-miR-3596c	TSPAN12	-1.583		rno-miR-92a-1-5p	HSPB8	6.224		rno-miR-214	CCDC81	-1.518
rno-let-7i-5p	PRKAB2	-1.726					rno-miR-351-5p	CD69	-1.552		rno-miR-130a-3p	BUB1B	1.891		rno-miR-92a-1-5p	KCNH4	1.961		rno-miR-214	CD27	-1.516
rno-let-7i-5p	PSTK	-3.081					rno-miR-351-5p	CYP1A1	-1.583		rno-miR-130a-3p	C7	1.941		rno-miR-92a-1-5p	KLF15	2.827		rno-miR-214	CRACR2A	-1.503
rno-let-7i-5p	RASL10B	-3.292					rno-miR-351-5p	FAAP100	-1.505		rno-miR-130a-3p	CDKN1A	1.658		rno-miR-92a-1-5p	MAP3K6	1.892		rno-miR-214	EFCC1	-1.741
rno-let-7i-5p	RBFOX1	-9.023					rno-miR-351-5p	GP2	-1.72		rno-miR-130a-3p	CEP55	1.637		rno-miR-92a-1-5p	MCL1	1.603		rno-miR-214	FBP1	-1.517
rno-let-7i-5p	RBFOX2	-1.751					rno-miR-351-5p	KRT19	-1.89		rno-miR-130a-3p	ESCO2	2.045		rno-miR-92a-1-5p	MINDY4	1.571		rno-miR-214	FGFR4	-1.604
rno-let-7i-5p	RGS17	-2.074					rno-miR-351-5p	NRXN1	-1.561		rno-miR-130a-3p	F3	1.512		rno-miR-92a-1-5p	MPDZ	2.139		rno-miR-214	LRGUK	-1.501
rno-let-7i-5p	SAMD12	-1.909					rno-miR-351-5p	PRF1	-2.374		rno-miR-130a-3p	G6PC	1.575		rno-miR-92a-1-5p	PLAT	2.672		rno-miR-214	NWD1	-1.515
rno-let-7i-5p	SCN4B	-6.108					rno-miR-351-5p	SCD	-2.201		rno-miR-130a-3p	KCNE5	1.816		rno-miR-92a-1-5p	SERPINH1	3.44		rno-miR-214	PRX	-1.576
rno-let-7i-5p	SEC31B	-2.123					rno-miR-351-5p	TENM2	-1.778		rno-miR-130a-3p	KCNJ15	1.562		rno-miR-92a-1-5p	SIX4	1.551		rno-miR-214	RGS22	-1.536
rno-let-7i-5p	SH3RF3	-2.011					rno-miR-351-5p	TRIM65	-1.54		rno-miR-130a-3p	KNL1	2.047		rno-miR-92a-1-5p	SLC25A25	1.714		rno-miR-214	TPPP3	-1.515
rno-let-7i-5p	SLC10A1	-1.957					rno-miR-126a-5p	ARL11	1.542		rno-miR-130a-3p	MAF	1.751		rno-miR-92a-1-5p	SLCO4C1	1.664		rno-miR-22-3p	ADGRE5	-1.505
rno-let-7i-5p	SLC16A10	-2.034					rno-miR-126a-5p	RGR	2.159		rno-miR-130a-3p	NABP1	1.818		rno-miR-92a-1-5p	SOCS2	1.579		rno-miR-22-3p	CALN1	-1.509
rno-let-7i-5p	SLC25A18	-2.413					rno-miR-128-3p	ATP8A1	-1.516		rno-miR-130a-3p	RASL12	1.527		rno-miR-92a-1-5p	SYNC	1.577		rno-miR-22-3p	CMKLR1	-1.528
rno-let-7i-5p	SLC25A4	-2.811					rno-miR-128-3p	CYP1A2	-1.76		rno-miR-130a-3p	SLC13A1	1.754		rno-miR-92a-1-5p	TAT	1.796		rno-miR-22-3p	HYDIN	-1.598
rno-let-7i-5p	SLC2A12	-1.557					rno-miR-128-3p	G0S2	-1.803		rno-miR-138-5p	CYP3A5	-2.324		rno-miR-92a-1-5p	TPPP	1.63		rno-miR-22-3p	PPARA	-1.501
rno-let-7i-5p	SLC38A1	-2.057					rno-miR-128-3p	HOXA5	-1.519		rno-miR-138-5p	HABP2	-1.535		rno-miR-92a-1-5p	TRIP10	2.001		rno-miR-22-3p	PRX	-1.576
rno-let-7i-5p	SLCO5A1	-2.193					rno-miR-128-3p	SLC6A6	-2.121		rno-miR-138-5p	KCNJ1	-1.562		rno-miR-92a-1-5p	WNT2B	1.625		rno-miR-22-3p	PTP4A3	-1.736
rno-let-7i-5p	SMIM3	-1.508					rno-miR-3596c	CYP2U1	-1.514		rno-miR-138-5p	KIAA0040	-1.672						rno-miR-22-3p	RAMP1	-1.687
rno-let-7i-5p	SNTN	-3.087					rno-miR-3596c	CYP3A7	-4.497		rno-miR-138-5p	LCAT	-1.609						rno-miR-22-3p	RSPH10B/RSPH10B2	-1.507
rno-let-7i-5p	SPRYD4	-2.046					rno-miR-3596c	EFNA1	-1.581		rno-miR-138-5p	MINDY2	-1.554						rno-miR-22-3p	TNNT2	-2.259
rno-let-7i-5p	SUCLG2	-1.683					rno-miR-3596c	KCTD16	-1.584		rno-miR-138-5p	NOVA1	-1.598						rno-miR-22-5p	ACSM2A	-1.645
rno-let-7i-5p	SUOX	-1.701					rno-miR-3596c	NR0B2	-1.903		rno-miR-138-5p	PCMTD1	-1.5						rno-miR-22-5p	CBX3	-1.715
rno-let-7i-5p	SYNPO2L	-3.88					rno-miR-3596c	NRXN1	-1.561		rno-miR-138-5p	PFN2	-1.501						rno-miR-22-5p	CR2	-1.77
rno-let-7i-5p	TAF9B	-1.592					rno-miR-3596c	SSX2IP	-1.542		rno-miR-138-5p	PIK3R3	-1.507						rno-miR-22-5p	DNAI1	-1.533
rno-let-7i-5p	TAZ	-1.569					rno-miR-3596c	TUBGCP5	-1.584		rno-miR-138-5p	PROX1	-1.686						rno-miR-22-5p	GMNC	-1.813
rno-let-7i-5p	TBX5	-1.545					rno-miR-301b	BUB1B	1.51		rno-miR-138-5p	S100A1	-1.698						rno-miR-22-5p	GPR174	-1.64
rno-let-7i-5p	THEM4	-2.111					rno-miR-301b	CEBPE	1.543		rno-miR-138-5p	SCD	-2.028						rno-miR-22-5p	MAS1	-1.571
rno-let-7i-5p	TMC7	-1.903					rno-miR-301b	CYTH4	1.519		rno-miR-138-5p	SLC7A6	-1.792						rno-miR-22-5p	NME5	-1.513
rno-let-7i-5p	TMEM143	-3.358					rno-miR-301b	EGLN3	1.584		rno-miR-138-5p	SULT1E1	-4.692						rno-miR-22-5p	NSUN7	-1.593
rno-let-7i-5p	TMEM65	-2.881					rno-miR-301b	ESCO2	1.609		rno-miR-138-5p	VCAN	-1.819						rno-miR-22-5p	PREX2	-1.514
rno-let-7i-5p	TMOD2	-2.175					rno-miR-301b	ESR1	1.624		rno-miR-139-5p	CA14	2.552						rno-miR-22-5p	RGS22	-1.536
rno-let-7i-5p	TNFSF10	-1.815					rno-miR-301b	FAM81A	1.923		rno-miR-139-5p	HIST1H4I	1.656						rno-miR-22-5p	UCP1	-1.525
rno-let-7i-5p	UPB1	-1.762					rno-miR-301b	FAM83D	1.648		rno-miR-139-5p	MAD2L1	1.619						rno-miR-30e-3p	ADH7	-1.796
rno-let-7i-5p	XK	-1.978					rno-miR-301b	HOXB3	1.806		rno-miR-139-5p	OSR2	1.538						rno-miR-30e-3p	AQP4	-1.832
rno-miR-1	ABHD2	2.684					rno-miR-301b	KNL1	1.731		rno-miR-139-5p	PSPH	1.751						rno-miR-30e-3p	CABCOCO1	-1.717
rno-miR-1	ABHD3	1.657					rno-miR-301b	MAML3	1.571		rno-miR-139-5p	SLFN13	1.521						rno-miR-30c-1-3p	ADIPOQ	-1.623
rno-miR-1	ACAP2	1.756					rno-miR-301b	MASTL	1.573		rno-miR-139-5p	SPICE1	1.547						rno-miR-30c-1-3p	AK9	-1.554
rno-miR-1	ACER2	3.329					rno-miR-301b	OSBPL10	1.861		rno-miR-139-5p	TOP2A	3.172						rno-miR-30c-1-3p	CABCOCO1	-1.717
rno-miR-1	ACTB	1.849					rno-miR-301b	PRRG4	1.537		rno-miR-141-3p	ACOT7	1.608						rno-miR-30c-1-3p	CALN1	-1.509
rno-miR-1	ADAM12	15.852					rno-miR-301b	RAB30	1.708		rno-miR-141-3p	AQP11	1.559						rno-miR-30c-1-3p	CAPN13	-1.659
rno-miR-1	ADPGK	2.001					rno-miR-301b	RND2	1.868		rno-miR-141-3p	C4A/C4B	1.855						rno-miR-30c-1-3p	CAPN6	-2.014
rno-miR-1	ALG2	1.579					rno-miR-301b	SNX31	1.573		rno-miR-141-3p	DTL	1.685						rno-miR-30c-1-3p	CCDC40	-1.518
rno-miR-1	ANPEP	9.341					rno-miR-301b	TTLL9	1.553		rno-miR-141-3p	IRS2	1.614						rno-miR-30c-1-3p	CHST9	-1.692
rno-miR-1	ANXA2	3.455					rno-miR-132-3p	FAM13C	-1.675		rno-miR-141-3p	OGG1	1.515						rno-miR-30c-1-3p	GPRC5B	-1.768
rno-miR-1	ANXA4	2.863					rno-miR-132-3p	INSIG1	-1.542		rno-miR-141-3p	PABPC4	1.685						rno-miR-30c-1-3p	LRGUK	-1.501
rno-miR-1	AOAH	2.895					rno-miR-132-3p	PNKD	-1.52		rno-miR-141-3p	PCK1	1.609						rno-miR-30c-1-3p	METTL7A	-1.548
rno-miR-1	AP1S1	2.033					rno-miR-132-3p	PNPLA3	-5.556		rno-miR-141-3p	TMED9	1.516						rno-miR-30c-1-3p	MUC20	-1.794
rno-miR-1	ARF3	1.932					rno-miR-132-3p	PPRC1	-1.568		rno-miR-142-3p	C2orf40	-2.084						rno-miR-30c-1-3p	PAX9	-2.263
rno-miR-1	ARF4	2.223					rno-miR-132-3p	RRP8	-1.551		rno-miR-142-3p	F9	-2.432						rno-miR-30c-1-3p	PRX	-1.576
rno-miR-1	ARPC3	2.931					rno-miR-132-3p	UPK1B	-1.762		rno-miR-142-3p	INHBC	-1.682						rno-miR-30c-1-3p	SLC3A1	-1.605
rno-miR-1	ATP6V1A	2.569					rno-miR-133a-3p	ABCD2	2.123		rno-miR-142-3p	NUPR1	-1.567						rno-miR-30c-1-3p	SULT1B1	-1.516
rno-miR-1	ATP6V1B2	1.765					rno-miR-133a-3p	ALPI	1.867		rno-miR-142-3p	PROX1	-1.686						rno-miR-30c-1-3p	TPH1	-1.582
rno-miR-1	BSCL2	1.985					rno-miR-133a-3p	ARL11	1.542		rno-miR-142-3p	RNASE4	-1.537						rno-miR-30c-1-3p	WNT2B	-2.039
rno-miR-1	C1GALT1	1.628					rno-miR-133a-3p	FOXC1	1.542		rno-miR-142-3p	SLC38A4	-2.999						rno-miR-30e	ACTC1	-3.273
rno-miR-1	C9orf152	1.572					rno-miR-133a-3p	KCNE4	1.949		rno-miR-142-3p	UGT8	-1.576						rno-miR-30e	ADAM28	-1.637
rno-miR-1	CAP1	2.628					rno-miR-133a-3p	KCTD15	1.857		rno-miR-142-5p	HIST1H4I	1.656						rno-miR-30e	ANO4	-1.593
rno-miR-1	CAPZA1	1.985					rno-miR-133a-3p	MAML3	1.571		rno-miR-143	ALB	-30						rno-miR-30e	CAMK4	-1.559
rno-miR-1	CARMIL1	1.729					rno-miR-133a-3p	PAQR4	1.512		rno-miR-143	AZGP1	-2.123						rno-miR-30e	CBX3	-1.715
rno-miR-1	CBL	1.739					rno-miR-133a-3p	RAB30	1.708		rno-miR-143	BAAT	-1.641						rno-miR-30e	COL13A1	-1.633
rno-miR-1	CCDC107	2.153					rno-miR-133a-3p	VAT1	1.582		rno-miR-143	CPB2	-2.901						rno-miR-30e	ERICH3	-1.743
rno-miR-1	CCDC146	1.961					rno-miR-140	AKAP2	-1.665		rno-miR-143	CYP1A2	-3.515						rno-miR-30e	GMNC	-1.813
rno-miR-1	CCL2	2.33					rno-miR-140	HSPA4L	-1.546		rno-miR-143	CYP2C19	-5.835						rno-miR-30e	KCNJ3	-1.583
rno-miR-1	CDC42SE1	2.095					rno-miR-140	IGFBP5	-1.565		rno-miR-143	CYP2C9	-6.429						rno-miR-30e	KCNMB2	-1.579
rno-miR-1	CDCP1	2.054					rno-miR-140	KLRD1	-1.919		rno-miR-143	FGA	-2.014						rno-miR-30e	LGI1	-1.792
rno-miR-1	CDK4	2.253					rno-miR-140	SLC6A6	-2.121		rno-miR-143	KIAA0040	-1.672						rno-miR-30e	RARRES1	-1.55
rno-miR-1	CDKN2B	4.122					rno-miR-200a	ATF5	-1.66		rno-miR-143	LOXL4	-1.638						rno-miR-30e	RGS22	-1.536
rno-miR-1	CDON	1.669					rno-miR-200a	ATP8A1	-1.516		rno-miR-143	MBOAT2	-1.548						rno-miR-3120	AR	-1.526
rno-miR-1	CEACAM1	1.718					rno-miR-200a	EPHA2	-1.633		rno-miR-143	NETO2	-1.559						rno-miR-3120	CDH26	-1.908
rno-miR-1	CERS2	2.009					rno-miR-200a	PRKCE	-1.896		rno-miR-143	PTGR2	-1.53						rno-miR-3120	COL6A5	-2.064
rno-miR-1	CHST11	1.991					rno-miR-200a	TENM3	-1.532		rno-miR-143	SULT1E1	-4.692						rno-miR-3120	FBP1	-1.517
rno-miR-1	CLEC5A	4.669					rno-miR-142-3p	GAS2L3	1.581		rno-miR-143	TTPA	-1.558						rno-miR-3120	KCNG1	-1.636
rno-miR-1	CNN3	1.785					rno-miR-142-3p	IER3	1.712		rno-miR-145-3p	APOC4	-1.788						rno-miR-3120	KCNK2	-1.582
rno-miR-1	CORO1B	2.35					rno-miR-142-3p	LYZ	1.645		rno-miR-145-3p	CCDC88A	-1.704						rno-miR-3120	MID1	-1.618
rno-miR-1	CORO1C	2.584					rno-miR-142-3p	PAPD7	1.607		rno-miR-145-3p	KCNJ1	-1.562						rno-miR-3120	TBX18	-2.558
rno-miR-1	CPLX2	1.765					rno-miR-142-3p	RIMKLB	1.734		rno-miR-145-3p	TSPAN12	-1.583						rno-miR-3120	TERF2IP	-1.552
rno-miR-1	CSRNP3	1.693					rno-miR-142-3p	TBX4	1.725		rno-miR-150-5p	ALOX15B	1.736						rno-miR-3571	C10orf53	-1.626
rno-miR-1	CSRP1	3.049					rno-miR-142-5p	CDH26	1.572		rno-miR-150-5p	ALS2CR12	1.602						rno-miR-3571	CBX3	-1.715
rno-miR-1	CTSC	1.74					rno-miR-143-3p	ANGPTL8	-2.107		rno-miR-150-5p	CKS1B	1.557						rno-miR-3571	CFAP61	-1.586
rno-miR-1	CTTNBP2NL	2.013					rno-miR-143-3p	CYP1A2	-1.76		rno-miR-150-5p	CYP4A11	2.079						rno-miR-3571	ECM2	-2.064
rno-miR-1	CXCL17	5.075					rno-miR-143-3p	HOXA5	-1.519		rno-miR-150-5p	PKMYT1	1.652						rno-miR-3571	FABP1	-1.87
rno-miR-1	CXCR2	3.013					rno-miR-143-3p	IGFBP5	-1.565		rno-miR-151-3p	AQP4	-2.09						rno-miR-3571	FZD8	-1.645
rno-miR-1	CYB561D1	1.884					rno-miR-143-3p	LOXL4	-1.776		rno-miR-151-3p	NETO2	-1.559						rno-miR-3571	GSN	-1.866
rno-miR-1	DAP	1.726					rno-miR-143-3p	ST8SIA1	-1.645		rno-miR-151-3p	PFN2	-1.501						rno-miR-3571	KBTBD11	-1.515
rno-miR-1	DHX58	2.107					rno-miR-143-3p	USP18	-1.578		rno-miR-151-3p	POLR2M	-1.963						rno-miR-3571	KCNA2	-1.743
rno-miR-1	DLG4	1.918					rno-miR-144-3p	CCNE2	1.711		rno-miR-151-3p	SLC4A7	-1.557						rno-miR-3571	RECK	-1.616
rno-miR-1	DOK3	1.977					rno-miR-144-3p	FAM83D	1.648		rno-miR-151-5p	ARHGEF39	1.705						rno-miR-672-5p	ANGPTL4	1.634
rno-miR-1	E2F5	1.569					rno-miR-144-3p	MAML3	1.571		rno-miR-151-5p	CCNE1	1.572						rno-miR-672-5p	ARHGEF39	1.648
rno-miR-1	EBPL	1.633					rno-miR-144-3p	NYAP2	1.536		rno-miR-151-5p	CD68	1.572						rno-miR-672-5p	CDCA2	1.746
rno-miR-1	EDN1	2.432					rno-miR-144-3p	PLA2G7	2.151		rno-miR-151-5p	CYP4A11	2.079						rno-miR-672-5p	DHFR	1.654
rno-miR-1	EEF1AKMT1	1.682					rno-miR-144-3p	RGR	2.159		rno-miR-151-5p	GTSE1	1.567						rno-miR-672-5p	FBXO5	1.642
rno-miR-1	EIF1AD	1.537					rno-miR-144-3p	SBSPON	1.513		rno-miR-151-5p	KNTC1	1.702						rno-miR-672-5p	FCN1	1.501
rno-miR-1	EIF1AX	1.818					rno-miR-144-5p	ADAM2	1.789		rno-miR-151-5p	LMO1	1.522						rno-miR-672-5p	FKBP11	1.909
rno-miR-1	ELF3	1.705					rno-miR-144-5p	SH2D1B	1.709		rno-miR-151-5p	LRRC19	1.619						rno-miR-672-5p	HTR4	1.51
rno-miR-1	ELOF1	1.768					rno-miR-145	ADH6	1.617		rno-miR-151-5p	PKMYT1	1.652						rno-miR-672-5p	MASTL	2.238
rno-miR-1	EML4	1.997					rno-miR-145	ARL11	1.542		rno-miR-151-5p	SLC7A8	2.23						rno-miR-672-5p	MSR1	1.72
rno-miR-1	EMP1	2.05					rno-miR-145	CCNA2	1.773		rno-miR-155-5p	CHST9	-1.613						rno-miR-672-5p	MYBPC2	2.03
rno-miR-1	ENGASE	1.707					rno-miR-145	CYR61	1.691		rno-miR-155-5p	CYP2C19	-5.835						rno-miR-672-5p	ORC1	1.739
rno-miR-1	ENTPD1	2.168					rno-miR-145	ESCO2	1.609		rno-miR-155-5p	CYP2C9	-6.429						rno-miR-672-5p	PMP2	1.885
rno-miR-1	ERMP1	1.555					rno-miR-145	FAM81A	1.923		rno-miR-155-5p	CYP3A5	-2.324						rno-miR-672-5p	SGCG	1.612
rno-miR-1	FAM107B	1.589					rno-miR-145	HIST1H2AH	2.126		rno-miR-155-5p	KCNJ1	-1.562						rno-miR-672-5p	SGO1	1.718
rno-miR-1	FAM57A	2.936					rno-miR-145	HLTF	1.543		rno-miR-155-5p	LPL	-1.782						rno-miR-672-5p	TPX2	3.256
rno-miR-1	FAM69A	2.287					rno-miR-145	KCNMA1	2.342		rno-miR-155-5p	MYBL1	-1.545						rno-miR-378a-3p	ADGRE5	-1.505
rno-miR-1	FAM91A1	1.757					rno-miR-145	MYC	2.026		rno-miR-155-5p	TDO2	-2.465						rno-miR-378a-3p	AK9	-1.554
rno-miR-1	FN1	9.068					rno-miR-145	PBK	1.513		rno-miR-322-5p	ACOT7	1.608						rno-miR-378a-3p	DACT1	-1.511
rno-miR-1	FSTL1	2.838					rno-miR-145	PTGFR	1.649		rno-miR-322-5p	ANLN	2.506						rno-miR-378a-3p	KCNG1	-1.636
rno-miR-1	FZD7	1.51					rno-miR-145	TMEM206	1.966		rno-miR-322-5p	AQP11	1.559						rno-miR-378a-3p	LGI1	-1.792
rno-miR-1	G6PD	4.689					rno-miR-146b-5p	CCL5	-3.124		rno-miR-322-5p	CCNE1	1.572						rno-miR-378a-3p	RAMP1	-1.687
rno-miR-1	GALNT10	2.277					rno-miR-146b-5p	PRKCE	-1.896		rno-miR-322-5p	CCNF	1.948						rno-miR-378a-3p	SOX7	-1.764
rno-miR-1	GCH1	2.16					rno-miR-146b-5p	UPK1B	-1.762		rno-miR-322-5p	CD28	1.782						rno-miR-378a-3p	TTR	-2.047
rno-miR-1	GCLC	1.683					rno-miR-152-3p	ATP8A1	-1.516		rno-miR-322-5p	CEP55	1.637						rno-miR-378a-3p	VSIG1	-1.727
rno-miR-1	GSAP	2.471					rno-miR-152-3p	CD69	-1.552		rno-miR-322-5p	CLU	2.653						rno-miR-490	STAT4	-1.593
rno-miR-1	H1FX	1.67					rno-miR-152-3p	HSPA4L	-1.546		rno-miR-322-5p	FCF1	1.554						rno-miR-490	STMN2	-3.788
rno-miR-1	HACD2	1.798					rno-miR-152-3p	PKLR	-1.824		rno-miR-322-5p	GABRP	1.59						rno-miR-490	SULT1B1	-1.516
rno-miR-1	HIST1H3G	5.608					rno-miR-152-3p	PPARD	-2.328		rno-miR-322-5p	GADD45G	2.049						rno-miR-499	AGR3	-1.634
rno-miR-1	HMGN1	1.707					rno-miR-150-5p	ADH6	1.617		rno-miR-322-5p	GLIPR1	1.518						rno-miR-499	ARMC2	-1.564
rno-miR-1	HS3ST3B1	2.324					rno-miR-150-5p	CHMP4C	1.652		rno-miR-322-5p	HIST1H2AK	1.739						rno-miR-499	MAMDC2	-1.795
rno-miR-1	HSP90B1	2.001					rno-miR-150-5p	EVI2B	1.603		rno-miR-322-5p	IRS2	1.614						rno-miR-499	METTL7A	-1.548
rno-miR-1	ID4	1.535					rno-miR-150-5p	NKX2-4	2.082		rno-miR-322-5p	KIF23	2.051						rno-miR-499	RSPH10B/RSPH10B2	-1.507
rno-miR-1	IGF1	1.583					rno-miR-150-5p	RAB30	1.708		rno-miR-322-5p	LIPE	1.597						rno-miR-499	TMC5	-1.861
rno-miR-1	INMT	3.182					rno-miR-150-5p	RAD51AP1	1.523		rno-miR-322-5p	PLK1	2.562						rno-miR-503-5p	ANLN	2.562
rno-miR-1	INPP5F	1.8					rno-miR-151-3p	CD69	-1.552		rno-miR-322-5p	SLC13A1	1.754						rno-miR-503-5p	CCDC80	1.748
rno-miR-1	IQGAP3	5.526					rno-miR-151-3p	KLRD1	-1.919		rno-miR-322-5p	SLC28A1	1.75						rno-miR-503-5p	CCNE1	1.607
rno-miR-1	ISY1-RAB43	1.7					rno-miR-151-3p	LGSN	-1.852		rno-miR-322-5p	SLC38A7	1.538						rno-miR-503-5p	CCNE2	2.282
rno-miR-1	ITK	1.982					rno-miR-151-3p	ME1	-1.639		rno-miR-322-5p	SLC4A4	2.223						rno-miR-503-5p	CCNF	1.71
rno-miR-1	ITPRIPL1	1.571					rno-miR-151-3p	SEMA3C	-1.804		rno-miR-322-5p	SPP2	1.806						rno-miR-503-5p	CHEK1	1.674
rno-miR-1	KANK4	1.532					rno-miR-151-3p	SLC35D3	-1.581		rno-miR-322-5p	XDH	1.703						rno-miR-503-5p	CXCL10	1.803
rno-miR-1	KLHL5	2.2					rno-miR-151-3p	SLC6A6	-2.121		rno-miR-93-5p	ATP1A2	1.522						rno-miR-503-5p	FCGR1A	1.572
rno-miR-1	LASP1	2.737					rno-miR-151-3p	ST8SIA1	-1.645		rno-miR-93-5p	BNC2	1.573						rno-miR-503-5p	KIF23	1.697
rno-miR-1	LDAH	1.865					rno-miR-151-3p	TENM2	-1.778		rno-miR-93-5p	CDCA3	2.41						rno-miR-503-5p	KLK6	1.966
rno-miR-1	LHFPL3	1.701					rno-miR-151-5p	CYTH4	1.519		rno-miR-93-5p	CDKN1A	1.658						rno-miR-503-5p	MSR1	1.72
rno-miR-1	LPP	1.811					rno-miR-151-5p	GALNTL6	1.818		rno-miR-93-5p	E2F1	1.585						rno-miR-503-5p	OSCAR	1.573
rno-miR-1	LRGUK	1.709					rno-miR-151-5p	IER3	1.712		rno-miR-93-5p	ETV1	1.543						rno-miR-503-5p	PMP2	1.885
rno-miR-1	LRP1	2.878					rno-miR-151-5p	KNTC1	1.837		rno-miR-93-5p	F3	1.512						rno-miR-503-5p	POLE	2.057
rno-miR-1	LRRC59	3.256					rno-miR-151-5p	LRRC4B	1.626		rno-miR-93-5p	HIST1H3A	2.228						rno-miR-503-5p	SLC17A9	1.505
rno-miR-1	LYZ	4.038					rno-miR-151-5p	LSM4	1.857		rno-miR-93-5p	KIF23	2.051						rno-miR-503-5p	SLC26A4	1.919
rno-miR-1	MAL2	4.813					rno-miR-151-5p	NFAM1	1.552		rno-miR-93-5p	NABP1	1.818						rno-miR-503-5p	SLC7A5	1.692
rno-miR-1	MAP2	2.63					rno-miR-151-5p	RFX2	1.511		rno-miR-93-5p	PBK	1.558						rno-miR-503-5p	STK32C	1.542
rno-miR-1	MCTP1	1.553					rno-miR-151-5p	SLC7A5	3.035		rno-miR-93-5p	PKMYT1	1.652						rno-miR-503-5p	WNT7A	1.665
rno-miR-1	MERTK	2.328					rno-miR-151-5p	TMEM164	1.573		rno-miR-93-5p	RRM2	3.737						rno-miR-503-5p	ZNF705A	1.608
rno-miR-1	MET	5.042					rno-miR-322-5p	ACACB	-1.55		rno-miR-93-5p	SLC16A6	1.915
rno-miR-1	MMP8	2.559					rno-miR-322-5p	ATP8A1	-1.516		rno-miR-93-5p	SLC22A23	1.529
rno-miR-1	MOV10	2.267					rno-miR-322-5p	C9orf3	-1.784		rno-miR-93-5p	SNX3	1.775
rno-miR-1	MRC2	2.597					rno-miR-322-5p	CCNF	-1.937		rno-miR-93-5p	TP63	1.619
rno-miR-1	MTHFD2	2.744					rno-miR-322-5p	CD69	-1.552		rno-miR-181a-5p	LMO1	1.522
rno-miR-1	MYLK	1.852					rno-miR-322-5p	CXCL10	-1.59		rno-miR-181a-5p	PCLAF	2.256
rno-miR-1	NECAP2	2.673					rno-miR-322-5p	DIEXF	-1.52		rno-miR-181a-5p	PLAC8	2.727
rno-miR-1	NETO2	1.953					rno-miR-322-5p	G0S2	-1.803		rno-miR-182	BNC2	1.573
rno-miR-1	NINJ1	1.87					rno-miR-322-5p	HSPA4L	-1.546		rno-miR-182	FAM111A	2.054
rno-miR-1	NOTCH2	2.359					rno-miR-322-5p	PCSK5	-2.275		rno-miR-182	GAS2L3	1.7
rno-miR-1	NR1H3	2.094					rno-miR-322-5p	PPRC1	-1.568		rno-miR-182	HIST1H2AG	1.767
rno-miR-1	ORC6	2.3					rno-miR-322-5p	RPRM	-1.619		rno-miR-182	KIF23	2.051
rno-miR-1	OSTF1	1.943					rno-miR-322-5p	SGK1	-2.779		rno-miR-182	MAF	1.751
rno-miR-1	PARVA	2.168					rno-miR-322-5p	SGK2	-1.823		rno-miR-182	NABP1	1.818
rno-miR-1	PASK	2.311					rno-miR-322-5p	SLC13A5	-2.16		rno-miR-182	PDPN	1.812
rno-miR-1	PEA15	1.61					rno-miR-322-5p	SLC25A30	-1.581		rno-miR-182	STEAP2	1.694
rno-miR-1	PI15	1.721					rno-miR-322-5p	ST8SIA1	-1.645		rno-miR-182	TMEM42	1.741
rno-miR-1	PIM1	1.545					rno-miR-322-5p	TENM2	-1.778		rno-miR-183-5p	CCNB1	2.841
rno-miR-1	PLEKHG2	1.505					rno-miR-17-5p	ABCG2	1.561		rno-miR-183-5p	CD28	1.782
rno-miR-1	PLEKHO2	1.848					rno-miR-17-5p	CENPQ	1.591		rno-miR-183-5p	GARNL3	1.557
rno-miR-1	PLP2	4.153					rno-miR-17-5p	EGLN3	1.584		rno-miR-183-5p	GPNMB	1.57
rno-miR-1	PNP	3.596					rno-miR-17-5p	ESR1	1.624		rno-miR-183-5p	MAF	1.751
rno-miR-1	POGLUT1	2.246					rno-miR-17-5p	GALNT3	2.209		rno-miR-183-5p	PCLAF	2.256
rno-miR-1	POLA1	1.943					rno-miR-17-5p	HIST1H3A	1.689		rno-miR-183-5p	SLC6A19	2.144
rno-miR-1	POLR3G	1.643					rno-miR-17-5p	LAMA3	1.938		rno-miR-1843-5p	C2	-1.868
rno-miR-1	POTEI	2.699					rno-miR-17-5p	LYPD6	1.679		rno-miR-1843-5p	CYP2C18	-1.731
rno-miR-1	PPIB	2.165					rno-miR-17-5p	MASTL	1.573		rno-miR-1843-5p	CYP2C19	-5.835
rno-miR-1	PRCP	2.788					rno-miR-17-5p	NANOS1	1.742		rno-miR-1843-5p	CYP2C9	-6.429
rno-miR-1	PREX1	1.508					rno-miR-17-5p	PBK	1.513		rno-miR-1843-5p	CYTH4	-1.504
rno-miR-1	PTBP1	2.72					rno-miR-17-5p	PRRG4	1.537		rno-miR-1843-5p	FGG	-3.514
rno-miR-1	PTGIR	2.399					rno-miR-17-5p	RBM24	1.572		rno-miR-1843-5p	GREM2	-1.948
rno-miR-1	PTPRF	3.631					rno-miR-17-5p	RRM2	1.576		rno-miR-1843-5p	MBL2	-2.727
rno-miR-1	PWP1	1.597					rno-miR-181a-1-3p	CD69	-1.552		rno-miR-1843-5p	OR7D2	-1.543
rno-miR-1	RABEPK	1.624					rno-miR-181a-1-3p	ETV6	-1.766		rno-miR-1843-5p	PPP1R1B	-1.71
rno-miR-1	RABL2A	1.894					rno-miR-181b-5p	CD69	-1.552		rno-miR-1843-5p	S100A1	-1.698
rno-miR-1	RAP1B	1.84					rno-miR-181b-5p	OR51E2	-2.964		rno-miR-1843-5p	SERPINA1	-9.172
rno-miR-1	RBM47	4.418					rno-miR-181b-5p	SCD	-2.201		rno-miR-1843-5p	SLC6A12	-2.924
rno-miR-1	RFT1	1.58					rno-miR-181b-5p	SSX2IP	-1.542		rno-miR-1843-5p	TMEM207	-2.239
rno-miR-1	RGS18	1.99					rno-miR-182	ABCD2	2.123		rno-miR-186-5p	PSPH	1.751
rno-miR-1	RGS7	1.801					rno-miR-182	ADRA1A	2.476		rno-miR-186-5p	PTTG1	2.986
rno-miR-1	RHPN2	1.863					rno-miR-182	CAPNS2	1.858		rno-miR-18a-5p	AQP3	-1.593
rno-miR-1	RNF145	1.799					rno-miR-182	CENPQ	1.591		rno-miR-18a-5p	IGF1	-2.545
rno-miR-1	RP2	2.132					rno-miR-182	DDAH1	2.084		rno-miR-18a-5p	MBOAT2	-1.548
rno-miR-1	RPS12	1.888					rno-miR-182	FABP2	1.727		rno-miR-18a-5p	PAPSS2	-1.73
rno-miR-1	SAMSN1	3.424					rno-miR-182	FAM111A	1.911		rno-miR-18a-5p	PDE1A	-1.988
rno-miR-1	SDC4	2.626					rno-miR-182	GAPT	1.702		rno-miR-191a-5p	BNC2	1.573
rno-miR-1	SEC23B	2.54					rno-miR-182	GAS2L3	1.581		rno-miR-191a-5p	KNL1	2.047
rno-miR-1	SEC61A1	3.025					rno-miR-182	GPR22	1.95		rno-miR-191a-5p	MCM5	1.966
rno-miR-1	SERP1	2.815					rno-miR-182	HIST1H2AG	1.553		rno-miR-191a-5p	SGPP1	1.531
rno-miR-1	SERPINB8	8.141					rno-miR-182	KHDC3L	1.618		rno-miR-191a-5p	SLC16A2	1.965
rno-miR-1	SERPINB9	1.714					rno-miR-182	NYAP2	1.536		rno-miR-191a-5p	SLC37A4	1.566
rno-miR-1	SFTPC	4.208					rno-miR-182	OSBPL10	1.861		rno-miR-194-3p	APOA2	-3.506
rno-miR-1	SFXN1	2.79					rno-miR-182	PABPC1L2A	2.786		rno-miR-194-3p	APOC4	-1.788
rno-miR-1	SH2D4A	2.471					rno-miR-182	PAX5	2.117		rno-miR-194-3p	AQP2	-1.656
rno-miR-1	SH3BGRL	2.164					rno-miR-182	PRRT3	1.946		rno-miR-194-3p	AQP3	-1.593
rno-miR-1	SH3BGRL3	2.551					rno-miR-182	PTGFR	1.649		rno-miR-194-3p	BICDL1	-1.567
rno-miR-1	SH3PXD2B	2.668					rno-miR-182	SERTAD4	1.569		rno-miR-194-3p	GC	-3.853
rno-miR-1	SHTN1	1.869					rno-miR-183	GALNTL6	1.818		rno-miR-194-3p	THRSP	-1.509
rno-miR-1	SLAMF8	2.404					rno-miR-183	GPNMB	2.32		rno-miR-194-3p	TSPAN12	-1.583
rno-miR-1	SLC10A7	2.117					rno-miR-183	ICA1	1.615		rno-miR-194-5p	CKS1B	1.557
rno-miR-1	SLC29A3	2.548					rno-miR-183	MCM4	1.589		rno-miR-194-5p	ECT2	2.59
rno-miR-1	SLC35B3	1.521					rno-miR-183	PABPC1L2A	2.786		rno-miR-194-5p	PM20D2	1.652
rno-miR-1	SLC35B4	2.16					rno-miR-183	PAQR4	1.512		rno-miR-194-5p	PRC1	2.585
rno-miR-1	SLC37A3	1.787					rno-miR-183	PAX5	2.117		rno-miR-194-5p	SLC28A1	1.75
rno-miR-1	SLC44A1	2.651					rno-miR-183	PCLAF	2.011		rno-miR-194-5p	SNAP91	1.738
rno-miR-1	SNX2	1.74					rno-miR-183	PRRG4	1.537		rno-miR-194-5p	SPIN4	1.567
rno-miR-1	SNX6	1.842					rno-miR-183	RAB30	1.708		rno-miR-196b-5p	AQP4	-2.09
rno-miR-1	SOWAHC	2.619					rno-miR-183	SH2D1B	1.709		rno-miR-196b-5p	C2orf40	-2.084
rno-miR-1	SPHK1	1.999					rno-miR-183	SLC30A8	1.52		rno-miR-196b-5p	EDNRB	-1.529
rno-miR-1	SRSF9	1.882					rno-miR-183	VAT1	1.582		rno-miR-196b-5p	INMT	-1.633
rno-miR-1	STAP1	2.088					rno-miR-1843-5p	ACSM5	5.21		rno-miR-196b-5p	MBL2	-2.727
rno-miR-1	TAGLN2	2.346					rno-miR-1843-5p	CACNG3	2.017		rno-miR-196b-5p	NEK3	-1.665
rno-miR-1	TBC1D10A	1.668					rno-miR-1843-5p	CCDC114	1.876		rno-miR-196b-5p	OR7D2	-1.543
rno-miR-1	TDP1	2.447					rno-miR-1843-5p	CCNE2	1.711		rno-miR-196b-5p	SLC38A4	-2.999
rno-miR-1	TFEC	2.98					rno-miR-1843-5p	CYP2C18	2.271		rno-miR-196b-5p	TSPAN12	-1.583
rno-miR-1	TGFB1I1	3.742					rno-miR-1843-5p	CYTH4	1.519		rno-miR-199a-3p	ADIPOQ	1.595
rno-miR-1	TGIF1	2.158					rno-miR-1843-5p	EDIL3	1.514		rno-miR-199a-3p	CKS1B	1.557
rno-miR-1	TKT	3.805					rno-miR-1843-5p	FLVCR2	2.216		rno-miR-199a-3p	CXCL11	1.627
rno-miR-1	TMEM178A	4.512					rno-miR-1843-5p	LRRC39	1.646		rno-miR-199a-3p	HIST1H4I	1.656
rno-miR-1	TMEM254	3.407					rno-miR-1843-5p	LYPD6	1.679		rno-miR-199a-3p	MAB21L3	1.956
rno-miR-1	TMEM260	1.752					rno-miR-1843-5p	NUMBL	1.52		rno-miR-199a-3p	2018-03-01	1.903
rno-miR-1	TMEM35B	2.797					rno-miR-1843-5p	PAX5	2.117		rno-miR-199a-3p	PBK	1.558
rno-miR-1	TMSB10/TMSB4X	1.843					rno-miR-1843-5p	RAB30	1.708		rno-miR-199a-3p	PLIN1	2.026
rno-miR-1	TMX1	1.732					rno-miR-1843-5p	RAX	1.761		rno-miR-199a-3p	PRC1	2.585
rno-miR-1	TNFAIP8L2	2.655					rno-miR-1843-5p	RHO	1.523		rno-miR-199a-3p	TMEM107	2.231
rno-miR-1	TNPO2	1.632					rno-miR-1843-5p	RND2	1.868		rno-miR-199a-5p	ABHD17C	1.533
rno-miR-1	TSPAN4	2.278					rno-miR-1843-5p	SHISA6	1.625		rno-miR-199a-5p	AQP11	1.559
rno-miR-1	TWF1	2.606					rno-miR-1843-5p	SOX10	1.509		rno-miR-199a-5p	ARHGEF39	1.705
rno-miR-1	TYROBP	3.87					rno-miR-188	AKAP2	-1.665		rno-miR-199a-5p	ATF3	1.691
rno-miR-1	UBE2L6	1.849					rno-miR-188	FAM13C	-1.675		rno-miR-199a-5p	CXCL16	1.537
rno-miR-1	UBXN2B	1.528					rno-miR-188	KLRD1	-1.919		rno-miR-199a-5p	EPB41L3	2.047
rno-miR-1	UHRF1	5.959					rno-miR-188	LGSN	-1.852		rno-miR-199a-5p	IGFBP1	1.883
rno-miR-1	UNC93B1	4.041					rno-miR-188	USP18	-1.578		rno-miR-199a-5p	LAMC2	2.191
rno-miR-1	VASP	1.758					rno-miR-191a-5p	DDHD1	-2.356		rno-miR-199a-5p	PDPN	1.812
rno-miR-1	XPO6	2.187					rno-miR-191a-5p	FAM13C	-1.675		rno-miR-199a-5p	RBBP4	1.52
rno-miR-1	YWHAQ	1.596					rno-miR-191a-5p	NPFFR1	-1.565		rno-miR-199a-5p	RGS16	1.587
rno-miR-1	YWHAZ	2.063					rno-miR-191a-5p	USP18	-1.578		rno-miR-199a-5p	S100G	2.499
rno-miR-1	ZFP36L2	1.735					rno-miR-192	CLEC7A	1.715		rno-miR-199a-5p	TST	1.52
rno-miR-1	ZNF365	2.632					rno-miR-192	DTL	1.624		rno-miR-19b-3p	ABHD17C	1.533
rno-miR-125b-1-3p	BCL11B	-1.685					rno-miR-192	GPR22	1.95		rno-miR-19b-3p	ARHGAP11A	1.838
rno-miR-125b-1-3p	CASZ1	-1.624					rno-miR-192	KCNE4	1.949		rno-miR-19b-3p	BNC2	1.573
rno-miR-125b-1-3p	CD274	-2.242					rno-miR-192	MCM3	1.653		rno-miR-19b-3p	CEP55	1.637
rno-miR-125b-1-3p	CREB3L3	-1.609					rno-miR-192	PYCR1	1.637		rno-miR-19b-3p	CLU	2.653
rno-miR-125b-1-3p	DNER	-2.24					rno-miR-192	RAB30	1.708		rno-miR-19b-3p	F3	1.512
rno-miR-125b-1-3p	FAM212B	-2.877					rno-miR-192	SBSPON	1.513		rno-miR-19b-3p	LIMS2	1.584
rno-miR-125b-1-3p	GGT6	-1.623					rno-miR-192	SLC30A8	1.52		rno-miR-19b-3p	MAD2L1	1.619
rno-miR-125b-1-3p	HEPACAM	-1.969					rno-miR-192	TMEM164	1.573		rno-miR-19b-3p	MAF	1.751
rno-miR-125b-1-3p	LONRF2	-1.966					rno-miR-193-3p	ADAMTS1	1.529		rno-miR-19b-3p	NDUFB2	2.081
rno-miR-125b-1-3p	LPL	-3.01					rno-miR-193-3p	DCTD	1.629		rno-miR-19b-3p	PCLAF	2.256
rno-miR-125b-1-3p	MINDY2	-1.636					rno-miR-193-3p	DDAH1	2.084		rno-miR-19b-3p	PRC1	2.585
rno-miR-125b-1-3p	NDRG2	-2.683					rno-miR-193-3p	ESR1	1.624		rno-miR-19b-3p	RASL12	1.527
rno-miR-125b-1-3p	PCSK2	-1.559					rno-miR-193-3p	HUNK	1.658		rno-miR-19b-3p	SGPP1	1.531
rno-miR-125b-1-3p	PDE3A	-1.836					rno-miR-193-3p	KCNJ12	1.616		rno-miR-19b-3p	SNX3	1.775
rno-miR-125b-1-3p	PIRT	-1.739					rno-miR-193-3p	PER3	2.62		rno-miR-19b-3p	SPTA1	1.519
rno-miR-125b-1-3p	PLIN5	-4.352					rno-miR-193-3p	PPARGC1A	1.558		rno-miR-19b-3p	STEAP2	1.694
rno-miR-125b-1-3p	PPTC7	-2.472					rno-miR-193-3p	SBSPON	1.513		rno-miR-19b-3p	TNFRSF12A	1.809
rno-miR-125b-1-3p	PRF1	-1.97					rno-miR-193-3p	SLC7A5	3.035		rno-miR-200b-3p	CFHR1	-1.642
rno-miR-125b-1-3p	SYNC	-1.83					rno-miR-193-3p	STMN1	2.48		rno-miR-200b-3p	CHST9	-1.613
rno-miR-125b-1-3p	TRIM40	-1.513					rno-miR-193-3p	SULF2	1.51		rno-miR-200b-3p	CYP3A5	-2.324
rno-miR-125b-1-3p	UNC45B	-5.464					rno-miR-193-3p	TMEM164	1.573		rno-miR-200b-3p	DUSP1	-1.976
rno-miR-132-3p	ACAD9	-2.039					rno-miR-193-3p	VASH1	1.629		rno-miR-200b-3p	KIAA0040	-1.672
rno-miR-132-3p	ACADM	-3.994					rno-miR-194-3p	ADRA1A	2.476		rno-miR-200b-3p	MBOAT2	-1.548
rno-miR-132-3p	ADRA1A	-2.587					rno-miR-194-3p	AK9	1.916		rno-miR-200b-3p	NOVA1	-1.598
rno-miR-132-3p	BTBD1	-2.056					rno-miR-194-3p	AKAP5	1.639		rno-miR-200b-3p	PCMTD1	-1.5
rno-miR-132-3p	C16orf87	-1.62					rno-miR-194-3p	CISH	3.375		rno-miR-200b-3p	SCD	-2.028
rno-miR-132-3p	CCNG1	-2.181					rno-miR-194-3p	HOXD4	1.656		rno-miR-200b-3p	SMPX	-1.5
rno-miR-132-3p	CHRAC1	-1.845					rno-miR-194-3p	KCTD15	1.857		rno-miR-200b-3p	TDO2	-2.465
rno-miR-132-3p	COA5	-2.176					rno-miR-194-3p	NFKBID	1.504		rno-miR-200b-3p	TMEM207	-2.239
rno-miR-132-3p	CSDE1	-1.957					rno-miR-194-3p	NUMBL	1.52		rno-miR-200b-3p	TNFRSF11B	-1.638
rno-miR-132-3p	DYNLL2	-2.814					rno-miR-194-3p	PYCR1	1.637		rno-miR-200b-3p	TPD52L1	-1.603
rno-miR-132-3p	ESRRG	-4.488					rno-miR-194-3p	RASD2	1.848		rno-miR-21	ALX1	-1.515
rno-miR-132-3p	FAM81A	-3.08					rno-miR-194-3p	RBP2	1.55		rno-miR-21	ASPN	-2.124
rno-miR-132-3p	FBXO21	-1.642					rno-miR-194-3p	SH2D1B	1.709		rno-miR-21	CFH	-2.829
rno-miR-132-3p	GHR	-2.743					rno-miR-194-3p	SLC7A5	3.035		rno-miR-21	CFHR1	-1.642
rno-miR-132-3p	GPR17	-1.724					rno-miR-194-3p	SPHKAP	1.511		rno-miR-21	LRRC66	-2.046
rno-miR-132-3p	GPRC5B	-2.082					rno-miR-194-3p	TMEM45B	1.584		rno-miR-21	PCSK6	-1.563
rno-miR-132-3p	GRSF1	-2.407					rno-miR-194-3p	VASH1	1.629		rno-miR-21	PFN2	-1.501
rno-miR-132-3p	KCNJ12	-2.501					rno-miR-194-5p	ADAM2	1.789		rno-miR-21	RNASE4	-1.537
rno-miR-132-3p	KCNK2	-2.84					rno-miR-194-5p	CHMP4C	1.652		rno-miR-21	TNFRSF11B	-1.638
rno-miR-132-3p	LRRC10	-7.958					rno-miR-194-5p	ECT2	1.637		rno-miR-21	UGT2B17	-1.852
rno-miR-132-3p	METTL22	-1.764					rno-miR-194-5p	HOXB3	1.806		rno-miR-22-3p	APCDD1L	-1.575
rno-miR-132-3p	MTURN	-2.245					rno-miR-194-5p	NWD2	1.859		rno-miR-22-3p	APOA5	-1.747
rno-miR-132-3p	NDRG4	-5.465					rno-miR-194-5p	PRC1	1.997		rno-miR-22-3p	AQP9	-1.573
rno-miR-132-3p	NDUFA5	-3.839					rno-miR-194-5p	SALL1	1.623		rno-miR-22-3p	BICDL1	-1.567
rno-miR-132-3p	NDUFB10	-2.685					rno-miR-194-5p	SCRN1	1.647		rno-miR-22-3p	KIAA0040	-1.672
rno-miR-132-3p	NIPSNAP2	-3.648					rno-miR-194-5p	SLC30A8	1.52		rno-miR-22-3p	LPIN2	-1.585
rno-miR-132-3p	NTF3	-2.147					rno-miR-194-5p	TUBA1A	1.558		rno-miR-22-3p	NOVA1	-1.598
rno-miR-132-3p	NTNG1	-2.086					rno-miR-199a-3p	CHKA	-1.633		rno-miR-22-3p	PDE1A	-1.988
rno-miR-132-3p	PARM1	-2.339					rno-miR-199a-3p	CXCL10	-1.59		rno-miR-22-3p	PROX1	-1.686
rno-miR-132-3p	PLLP	-3.158					rno-miR-199a-3p	DDHD1	-2.356		rno-miR-22-3p	SCD	-2.028
rno-miR-132-3p	PLP1	-2.058					rno-miR-199a-3p	KCTD16	-1.584		rno-miR-221-3p	AQP3	-1.593
rno-miR-132-3p	PNKD	-2.306					rno-miR-199a-3p	PRKCE	-1.896		rno-miR-221-3p	BBOX1	-1.583
rno-miR-132-3p	PNPLA3	-1.634					rno-miR-199a-3p	SCD	-2.201		rno-miR-221-3p	BICDL1	-1.567
rno-miR-132-3p	PTBP2	-1.545					rno-miR-199a-3p	SEMA3C	-1.804		rno-miR-221-3p	CAV2	-1.534
rno-miR-132-3p	PYURF	-2.078					rno-miR-199a-3p	SGK2	-1.823		rno-miR-221-3p	KIAA0040	-1.672
rno-miR-132-3p	RAB28	-2.038					rno-miR-199a-3p	TMEM107	-1.529		rno-miR-221-3p	MYBL1	-1.545
rno-miR-132-3p	SCCPDH	-1.759					rno-miR-199a	CYP2U1	-1.514		rno-miR-221-3p	PCMTD1	-1.5
rno-miR-132-3p	SCN1A	-2.357					rno-miR-199a	EML5	-1.803		rno-miR-221-3p	RANBP3L	-2.219
rno-miR-132-3p	SLC25A20	-2.949					rno-miR-199a	NPAS2	-2.199		rno-miR-221-3p	SCD	-2.028
rno-miR-132-3p	SOCS2	-1.947					rno-miR-199a	PDPN	-1.535		rno-miR-221-3p	SERPIND1	-2.89
rno-miR-132-3p	SOSTDC1	-1.672					rno-miR-199a	RGS16	-2.008		rno-miR-221-3p	SLC27A5	-1.977
rno-miR-132-3p	SUCLA2	-3.92					rno-miR-19a-3p	C11orf96	1.872		rno-miR-221-3p	SLC4A7	-1.557
rno-miR-132-3p	TCF15	-1.825					rno-miR-19a-3p	ESR1	1.624		rno-miR-221-3p	TNFRSF11B	-1.638
rno-miR-132-3p	TMEM246	-1.951					rno-miR-19a-3p	FAM83D	1.648		rno-miR-221-3p	TPD52L1	-1.603
rno-miR-132-3p	TRDN	-3.636					rno-miR-19a-3p	FAS	1.631		rno-miR-221-3p	UGT2B15	-2.425
rno-miR-132-3p	UBAC1	-2.526					rno-miR-19a-3p	FOXP2	1.712		rno-miR-23a	HMMR	2.065
rno-miR-132-3p	WT1	-2.175					rno-miR-19a-3p	KCNE4	1.949		rno-miR-23a	LMNB1	1.545
rno-miR-132-3p	ZBTB18	-1.747					rno-miR-19a-3p	KCNG1	1.695		rno-miR-23a	MAF	1.751
rno-miR-132-3p	ZNF605	-2.117					rno-miR-19a-3p	MAD2L1	1.766		rno-miR-23a	SEM1	1.757
rno-miR-133a	ABCD2	1.615					rno-miR-19a-3p	NMRK1	1.597		rno-miR-23a	SLC16A6	1.915
rno-miR-133a	ADGRA2	2.239					rno-miR-19a-3p	PCLAF	2.011		rno-miR-23a	TMEM144	1.759
rno-miR-133a	ANGPTL4	5.287					rno-miR-19a-3p	PDE5A	1.697		rno-miR-26b-5p	2018-03-01	1.903
rno-miR-133a	ANKEF1	2.262					rno-miR-19a-3p	PRC1	1.997		rno-miR-26b-5p	NABP1	1.818
rno-miR-133a	ANKRD42	1.526					rno-miR-19a-3p	PRRG4	1.537		rno-miR-26b-5p	SMC2	1.638
rno-miR-133a	ANKRD44	1.854					rno-miR-19a-3p	PRRT3	1.946		rno-miR-26b-5p	TMEM42	1.741
rno-miR-133a	ARHGAP9	2.258					rno-miR-19a-3p	PTGFR	1.649		rno-miR-27a-3p	ABHD17C	1.533
rno-miR-133a	ARHGEF39	2.449					rno-miR-19a-3p	SNX31	1.573		rno-miR-27a-3p	AQP11	1.559
rno-miR-133a	ARL11	5.277					rno-miR-19a-3p	TMEM45B	1.584		rno-miR-27a-3p	CD28	1.782
rno-miR-133a	ARPC5	2.271					rno-miR-200b-3p	EFNA1	-1.581		rno-miR-27a-3p	CXCL11	1.627
rno-miR-133a	ATP6AP2	2.677					rno-miR-200b-3p	G6PC	-1.62		rno-miR-27a-3p	GABRP	1.59
rno-miR-133a	B3GALNT1	1.557					rno-miR-200b-3p	MMD2	-1.689		rno-miR-27a-3p	2018-03-01	1.903
rno-miR-133a	B3GNT9	2.161					rno-miR-200b-3p	SCD	-2.201		rno-miR-27a-3p	NABP1	1.818
rno-miR-133a	BICC1	1.585					rno-miR-200b-3p	USP18	-1.578		rno-miR-27a-3p	PHGDH	1.945
rno-miR-133a	BIRC3	1.513					rno-miR-203b-3p	DTL	1.624		rno-miR-27a-3p	PKMYT1	1.652
rno-miR-133a	BTBD3	1.56					rno-miR-203b-3p	HMMR	1.929		rno-miR-27a-3p	SGPP1	1.531
rno-miR-133a	C11orf24	2.144					rno-miR-203b-3p	MASTL	1.573		rno-miR-27a-3p	SLC16A1	1.986
rno-miR-133a	C4orf46	2.12					rno-miR-203b-3p	REG4	1.624		rno-miR-27a-3p	STMN1	1.544
rno-miR-133a	CAMKK2	1.515					rno-miR-203b-3p	SH2D1B	1.709		rno-miR-27b-5p	CPN2	-1.535
rno-miR-133a	CAP1	2.628					rno-miR-203b-3p	SNX31	1.573		rno-miR-27b-5p	DNASE1	-1.646
rno-miR-133a	CASC4	2.236					rno-miR-205	C11orf86	-2.229		rno-miR-27b-5p	KIAA0040	-1.672
rno-miR-133a	CD200R1	2.503					rno-miR-205	HBB	-2.322		rno-miR-27b-5p	MAL2	-1.532
rno-miR-133a	CD86	2.001					rno-miR-205	PRKCE	-1.896		rno-miR-27b-5p	MXI1	-1.585
rno-miR-133a	CDKL2	1.699					rno-miR-21-5p	CD69	-1.552		rno-miR-27b-5p	NETO2	-1.559
rno-miR-133a	CERS2	2.009					rno-miR-21-5p	CXCL10	-1.59		rno-miR-27b-5p	RNASE4	-1.537
rno-miR-133a	CFAP126	1.569					rno-miR-21-5p	EFNA1	-1.581		rno-miR-27b-5p	SCD	-2.028
rno-miR-133a	CHCHD6	1.694					rno-miR-210-3p	AKAP2	-1.665		rno-miR-27b-5p	SERPIND1	-2.89
rno-miR-133a	CKAP4	2.442					rno-miR-210-3p	EPHA2	-1.633		rno-miR-30e-3p	ALS2CR12	1.602
rno-miR-133a	CLTA	2.217					rno-miR-210-3p	MID1IP1	-1.723		rno-miR-30e-3p	CKS1B	1.557
rno-miR-133a	CMTM6	2.386					rno-miR-210-3p	PCSK5	-2.275		rno-miR-30e-3p	CXCL11	1.627
rno-miR-133a	CNP	1.955					rno-miR-210-3p	SLC6A6	-2.121		rno-miR-30e-3p	KIF4A	1.684
rno-miR-133a	COL1A1	4.677					rno-miR-214	ACLY	-1.814		rno-miR-30e-3p	2018-03-01	1.903
rno-miR-133a	COL6A3	3.501					rno-miR-214	ACPP	-2.621		rno-miR-30e-3p	NABP1	1.818
rno-miR-133a	COL8A1	2.283					rno-miR-214	ASPG	-1.755		rno-miR-30e-3p	PLAC8	2.727
rno-miR-133a	CORO1C	2.584					rno-miR-214	C9orf3	-1.784		rno-miR-30e-3p	TMEM144	1.759
rno-miR-133a	CPLX2	1.765					rno-miR-214	CCNF	-1.937		rno-miR-30c-2-3p	APCDD1L	-1.575
rno-miR-133a	CSF2	1.804					rno-miR-214	CD7	-1.856		rno-miR-30c-2-3p	APOC2	-2.183
rno-miR-133a	CSRNP3	1.693					rno-miR-214	FAIM2	-1.579		rno-miR-30c-2-3p	APOC4	-1.788
rno-miR-133a	CTGF	6.585					rno-miR-214	JPH2	-1.747		rno-miR-30c-2-3p	AQP2	-1.656
rno-miR-133a	CTHRC1	9.037					rno-miR-214	LGSN	-1.852		rno-miR-30c-2-3p	AQP3	-1.593
rno-miR-133a	CTSE	1.539					rno-miR-214	PDPN	-1.535		rno-miR-30c-2-3p	CCDC117	-1.548
rno-miR-133a	CTSV	1.79					rno-miR-214	PMVK	-1.588		rno-miR-30c-2-3p	CHST9	-1.613
rno-miR-133a	DCAKD	1.978					rno-miR-214	RGS16	-2.008		rno-miR-30c-2-3p	CPS1	-3.868
rno-miR-133a	DLG2	1.593					rno-miR-214	RHOB	-1.513		rno-miR-30c-2-3p	CYP1A2	-3.515
rno-miR-133a	DOLPP1	1.77					rno-miR-214	SCD	-2.201		rno-miR-30c-2-3p	CYP8B1	-1.816
rno-miR-133a	DSN1	2.922					rno-miR-214	SLC1A4	-2.588		rno-miR-30c-2-3p	IL12RB1	-1.525
rno-miR-133a	EDEM1	3.386					rno-miR-214	SLC25A25	-1.838		rno-miR-30c-2-3p	NETO2	-1.559
rno-miR-133a	EIF4A1	2.027					rno-miR-214	ST8SIA1	-1.645		rno-miR-30c-2-3p	OR7D2	-1.543
rno-miR-133a	ELF3	1.705					rno-miR-214	TMEM107	-1.529		rno-miR-30c-2-3p	PLXNA4	-1.689
rno-miR-133a	EMP2	1.598					rno-miR-214	TMEM222	-1.587		rno-miR-30c-2-3p	SERPIND1	-2.89
rno-miR-133a	ENPP5	1.608					rno-miR-22	CACNG3	2.017		rno-miR-30c-2-3p	SULT1E1	-4.692
rno-miR-133a	ERMP1	1.555					rno-miR-22	CDX2	1.625		rno-miR-30c-2-3p	TSPAN12	-1.583
rno-miR-133a	EVA1B	1.975					rno-miR-22	CISH	3.375		rno-miR-30c-5p	CXCL11	1.627
rno-miR-133a	EXO5	2.026					rno-miR-22	CLEC7A	1.715		rno-miR-30c-5p	FCN1	2.953
rno-miR-133a	FAM117A	1.581					rno-miR-22	CYR61	1.691		rno-miR-30c-5p	GAS2L3	1.7
rno-miR-133a	FAM46A	2.379					rno-miR-22	DERL3	2.092		rno-miR-30c-5p	HIST1H2AK	1.739
rno-miR-133a	FAM57A	2.936					rno-miR-22	ESR1	1.624		rno-miR-30c-5p	HIST1H3D	1.602
rno-miR-133a	FBXL2	1.826					rno-miR-22	GALNT3	2.209		rno-miR-30c-5p	HIST1H4I	1.656
rno-miR-133a	FCGR3A/FCGR3B	3.822					rno-miR-22	GPNMB	2.32		rno-miR-30c-5p	IQCG	1.713
rno-miR-133a	FKBP11	4.122					rno-miR-22	HIST1H2AG	1.553		rno-miR-30c-5p	PCLAF	2.256
rno-miR-133a	FOXP4	2.045					rno-miR-22	HIST1H2AK	1.692		rno-miR-30c-5p	SAMHD1	1.533
rno-miR-133a	FOXQ1	1.869					rno-miR-22	HYDIN	1.665		rno-miR-30c-5p	SLC22A5	1.683
rno-miR-133a	FTL	3.03					rno-miR-22	KCNJ12	1.616		rno-miR-30c-5p	SLC5A11	1.558
rno-miR-133a	FUCA1	2.494					rno-miR-22	MFGE8	1.533		rno-miR-31a-5p	ADAMTS1	2.465
rno-miR-133a	FUT4	2.075					rno-miR-22	NGB	2.132		rno-miR-31a-5p	CD28	1.782
rno-miR-133a	GCH1	2.16					rno-miR-22	NUSAP1	1.829		rno-miR-31a-5p	CDK1	2.693
rno-miR-133a	GCLC	1.683					rno-miR-22	NYAP2	1.536		rno-miR-31a-5p	FBLN1	1.63
rno-miR-133a	GEM	1.931					rno-miR-22	PAX5	2.117		rno-miR-31a-5p	HTRA1	1.647
rno-miR-133a	GLI3	1.948					rno-miR-22	PRX	1.918		rno-miR-31a-5p	KCNE5	1.816
rno-miR-133a	GLRX	2.396					rno-miR-22	RND2	1.868		rno-miR-31a-5p	NUF2	1.794
rno-miR-133a	GMCL1	1.52					rno-miR-22	SAPCD2	1.556		rno-miR-31a-5p	OSMR	1.518
rno-miR-133a	GPX7	2.818					rno-miR-22	SH2D1B	1.709		rno-miR-31a-5p	PDPN	1.812
rno-miR-133a	GPX8	2.32					rno-miR-22	SLC30A8	1.52		rno-miR-31a-5p	RAC2	1.542
rno-miR-133a	HAVCR2	1.93					rno-miR-22	TMED3	1.599		rno-miR-31a-5p	SLC16A2	1.965
rno-miR-133a	HPGD	3.441					rno-miR-22	TMEM164	1.573		rno-miR-31a-5p	SLC22A5	1.683
rno-miR-133a	HS2ST1	2.543					rno-miR-22	TTLL9	1.553		rno-miR-31a-5p	SLC5A12	6.023
rno-miR-133a	IL6ST	1.654					rno-miR-22	VAT1	1.582		rno-miR-31a-5p	STEAP2	1.694
rno-miR-133a	JDP2	2.167					rno-miR-22-5p	ACLY	-1.814		rno-miR-31a-5p	TAP2	1.529
rno-miR-133a	KCNE4	2.498					rno-miR-22-5p	CYP1A1	-1.583		rno-miR-320-3p	CBX3	-2.364
rno-miR-133a	KCNN4	4.627					rno-miR-22-5p	FAM117B	-1.656		rno-miR-320-3p	CYP1A2	-3.515
rno-miR-133a	KCTD15	1.836					rno-miR-22-5p	LGSN	-1.852		rno-miR-320-3p	FGL1	-3.792
rno-miR-133a	KIAA1024L	1.868					rno-miR-22-5p	SLC25A30	-1.581		rno-miR-320-3p	IDI2	-2.166
rno-miR-133a	KIF3C	2.295					rno-miR-221-3p	CAVIN3	-1.676		rno-miR-320-3p	LRRC66	-2.046
rno-miR-133a	KIRREL1	3.016					rno-miR-221-3p	SCD	-2.201		rno-miR-320-3p	MBL2	-2.727
rno-miR-133a	KLHL2	1.66					rno-miR-221-3p	SEMA3C	-1.804		rno-miR-320-3p	MXI1	-1.585
rno-miR-133a	KRT7	6.057					rno-miR-223-3p	EFNA1	-1.581		rno-miR-320-3p	ONECUT1	-1.59
rno-miR-133a	LAMB3	4.13					rno-miR-223-3p	EPHA3	-1.51		rno-miR-320-3p	ORM1	-2.932
rno-miR-133a	LASP1	2.737					rno-miR-223-3p	FAM13C	-1.675		rno-miR-320-3p	TM4SF4	-1.648
rno-miR-133a	LDB2	1.702					rno-miR-223-3p	G0S2	-1.803		rno-miR-324-5p	AQP9	-1.573
rno-miR-133a	LHFPL2	1.626					rno-miR-223-3p	KLRD1	-1.919		rno-miR-324-5p	AZGP1	-2.123
rno-miR-133a	LHFPL6	1.597					rno-miR-223-3p	LGSN	-1.852		rno-miR-324-5p	CYTH4	-1.504
rno-miR-133a	LOXL4	1.738					rno-miR-223-3p	MID1IP1	-1.723		rno-miR-324-5p	KIAA0040	-1.672
rno-miR-133a	LPIN2	1.917					rno-miR-223-3p	RHOB	-1.513		rno-miR-324-5p	NEK3	-1.665
rno-miR-133a	LY6E	2.924					rno-miR-23b-3p	A1BG	2.401		rno-miR-324-5p	SCD	-2.028
rno-miR-133a	MMP14	3.036					rno-miR-23b-3p	CA2	1.64		rno-miR-324-5p	THRSP	-1.509
rno-miR-133a	MRFAP1	2.541					rno-miR-23b-3p	DDAH1	2.084		rno-miR-324-5p	UGT8	-1.576
rno-miR-133a	MRNIP	1.537					rno-miR-23b-3p	FOXP2	1.712		rno-miR-328a-3p	APOC2	-2.183
rno-miR-133a	MSN	3.013					rno-miR-23b-3p	GPR22	1.95		rno-miR-328a-3p	APOC4	-1.788
rno-miR-133a	MYCL	1.882					rno-miR-23b-3p	HMMR	1.929		rno-miR-328a-3p	AQP3	-1.593
rno-miR-133a	MYH9	2.622					rno-miR-23b-3p	LYZ	1.645		rno-miR-328a-3p	BOK	-1.521
rno-miR-133a	MYRF	4.38					rno-miR-23b-3p	MINPP1	1.551		rno-miR-328a-3p	ITIH1	-2.217
rno-miR-133a	NCOA7	1.951					rno-miR-23b-3p	MYH13	1.531		rno-miR-328a-3p	LOXL4	-1.638
rno-miR-133a	NDRG1	1.622					rno-miR-23b-3p	NWD2	1.859		rno-miR-328a-3p	MAN1C1	-1.627
rno-miR-133a	NELFA	1.579					rno-miR-23b-3p	RGS18	1.507		rno-miR-328a-3p	MXI1	-1.585
rno-miR-133a	NRIP3	2.142					rno-miR-23b-3p	SERTAD4	1.569		rno-miR-328a-3p	PLOD2	-1.913
rno-miR-133a	NUP160	1.583					rno-miR-23b-3p	SH2D1B	1.709		rno-miR-328a-3p	PLXNA4	-1.689
rno-miR-133a	ORAI2	2.472					rno-miR-24-3p	AACS	-1.672		rno-miR-328a-3p	SCIN	-1.765
rno-miR-133a	OSCAR	2.88					rno-miR-24-3p	INMT	-9.814		rno-miR-362-3p	ALYREF	1.551
rno-miR-133a	P4HA3	8.247					rno-miR-24-3p	INSIG1	-1.542		rno-miR-362-3p	E2F1	1.585
rno-miR-133a	PAQR4	1.898					rno-miR-24-3p	LGSN	-1.852		rno-miR-362-3p	MCM5	1.966
rno-miR-133a	PARPBP	3.22					rno-miR-24-3p	PDP2	-1.672		rno-miR-362-3p	MCM6	1.572
rno-miR-133a	PFAS	1.85					rno-miR-24-3p	PLK3	-1.612		rno-miR-362-3p	MMP11	1.652
rno-miR-133a	PLA2G2D	2.493					rno-miR-24-3p	PPARD	-2.328		rno-miR-362-3p	PTTG1	2.986
rno-miR-133a	PLD1	2.238					rno-miR-24-3p	USP18	-1.578		rno-miR-362-3p	SLC10A2	1.606
rno-miR-133a	POLH	1.933					rno-miR-26a	CA2	1.64		rno-miR-362-3p	SLC13A1	1.754
rno-miR-133a	PPEF1	3.893					rno-miR-26a	CACNG3	2.017		rno-miR-362-3p	SLC22A23	1.529
rno-miR-133a	PPP2R5D	1.505					rno-miR-26a	MINPP1	1.551		rno-miR-362-3p	SLC2A2	2.027
rno-miR-133a	PRAF2	3.074					rno-miR-26b-3p	ATCAY	1.663		rno-miR-362-3p	SLC6A19	2.144
rno-miR-133a	PRDM6	5.555					rno-miR-26b-3p	CISH	3.375		rno-miR-362-3p	SLFN13	1.521
rno-miR-133a	PREX1	1.508					rno-miR-26b-3p	CLEC7A	1.715		rno-miR-33-5p	GC	-3.853
rno-miR-133a	PRPS2	2.058					rno-miR-26b-3p	EPSTI1	1.809		rno-miR-33-5p	RNASE4	-1.537
rno-miR-133a	PTBP1	2.72					rno-miR-26b-3p	FAS	1.631		rno-miR-33-5p	SLC26A7	-1.548
rno-miR-133a	PTBP3	2.018					rno-miR-26b-3p	SH2D1B	1.709		rno-miR-326-3p	AQP2	-1.656
rno-miR-133a	QPCTL	2.146					rno-miR-26b-3p	TMEM164	1.573		rno-miR-326-3p	AQP8	-1.702
rno-miR-133a	RAB34	2.085					rno-miR-27a-3p	HOXA5	-1.519		rno-miR-326-3p	CYP3A5	-2.324
rno-miR-133a	RAI14	3.221					rno-miR-27a-3p	KATNA1	-1.557		rno-miR-326-3p	CYP8B1	-1.816
rno-miR-133a	RCE1	1.892					rno-miR-27a-3p	NRXN1	-1.561		rno-miR-326-3p	INMT	-1.633
rno-miR-133a	RCL1	1.527					rno-miR-27a-3p	RRP8	-1.551		rno-miR-326-3p	MAL2	-1.532
rno-miR-133a	RFC3	2.065					rno-miR-27a-3p	SLC25A25	-1.838		rno-miR-326-3p	PPP1R1B	-1.71
rno-miR-133a	RFC4	2.626					rno-miR-27a-3p	UPK3B	-1.706		rno-miR-326-3p	SERPINA4	-2.617
rno-miR-133a	RFT1	1.58					rno-miR-27b-5p	CXCL10	-1.59		rno-miR-326-3p	WNT7B	-1.539
rno-miR-133a	RSPH10B/RSPH10B2	1.803					rno-miR-27b-5p	HES1	-1.724		rno-miR-335	BARD1	1.561
rno-miR-133a	SEC61B	3.64					rno-miR-27b-5p	MICAL2	-1.519		rno-miR-335	CCNB2	2.903
rno-miR-133a	SELENOF	1.997					rno-miR-27b-5p	PRKCE	-1.896		rno-miR-335	CCNF	1.948
rno-miR-133a	SELP	4.056					rno-miR-27b-5p	SCD	-2.201		rno-miR-335	CDKN1A	1.658
rno-miR-133a	SF3B4	1.88					rno-miR-27b-5p	SGK2	-1.823		rno-miR-335	HIST1H4I	1.656
rno-miR-133a	SGK1	2.629					rno-miR-27b-5p	SLC25A30	-1.581		rno-miR-335	HIST3H2A	1.897
rno-miR-133a	SHISA5	2.408					rno-miR-27b-5p	TBX3	-1.732		rno-miR-335	SLC15A1	2.361
rno-miR-133a	SLC30A7	2.333					rno-miR-28-3p	ST8SIA1	-1.645		rno-miR-335	TTK	1.686
rno-miR-133a	SLC39A1	2.169					rno-miR-29c	C9orf3	-1.784		rno-miR-335	UCMA	2.204
rno-miR-133a	SLC50A1	2.527					rno-miR-29c	CXCL10	-1.59		rno-miR-335	VNN1	2.375
rno-miR-133a	SLC6A20	2.28					rno-miR-29c	EFEMP1	-1.937		rno-miR-339-5p	APOA5	-1.747
rno-miR-133a	SLC6A6	2.103					rno-miR-29c	EML5	-1.803		rno-miR-339-5p	CPN2	-1.535
rno-miR-133a	SLC7A2	3.281					rno-miR-29c	G6PC	-1.62		rno-miR-339-5p	NOVA1	-1.598
rno-miR-133a	SLC7A8	2.288					rno-miR-29c	INSIG1	-1.542		rno-miR-339-5p	SLC10A1	-2.462
rno-miR-133a	SMPD3	2.042					rno-miR-29c	ISG20L2	-1.553		rno-miR-339-5p	SULT1E1	-4.692
rno-miR-133a	SNX30	2.183					rno-miR-29c	LOXL4	-1.776		rno-miR-3585-5p	AQP4	-2.09
rno-miR-133a	SOGA1	1.531					rno-miR-29c	PCSK5	-2.275		rno-miR-3585-5p	CFHR1	-1.642
rno-miR-133a	SPECC1	3.073					rno-miR-29c	PDPN	-1.535		rno-miR-3585-5p	F9	-2.432
rno-miR-133a	SQLE	3.785					rno-miR-29c	PNPLA3	-5.556		rno-miR-3585-5p	FA2H	-1.557
rno-miR-133a	SQOR	2.111					rno-miR-29c	PTK6	-1.996		rno-miR-3585-5p	HACD3	-1.552
rno-miR-133a	STK4	1.643					rno-miR-29c	RGS16	-2.008		rno-miR-3585-5p	PFN2	-1.501
rno-miR-133a	STOM	3.102					rno-miR-29c	SGK1	-2.779		rno-miR-3585-5p	PIK3R3	-1.507
rno-miR-133a	SV2A	1.515					rno-miR-29c	UPK1B	-1.762		rno-miR-3585-5p	PROX1	-1.686
rno-miR-133a	TAGLN2	2.346					rno-miR-29c	UPK3B	-1.706		rno-miR-3585-5p	PTGS2	-1.506
rno-miR-133a	TFG	1.737					rno-miR-30d-3p	CAPNS2	1.858		rno-miR-3585-5p	TPD52L1	-1.603
rno-miR-133a	TGFB2	4.167					rno-miR-30d-3p	CYR61	1.691		rno-miR-3585-5p	TSPAN12	-1.583
rno-miR-133a	TGFBR1	1.758					rno-miR-30d-3p	EGR1	1.642		rno-miR-375	CBX3	-2.364
rno-miR-133a	TM9SF3	1.572					rno-miR-30d-3p	HOXB7	1.948		rno-miR-375	GREM2	-1.948
rno-miR-133a	TMEM128	1.628					rno-miR-30d-3p	MS4A12	1.688		rno-miR-375	MXI1	-1.585
rno-miR-133a	TMEM167A	1.79					rno-miR-30d-3p	PDE5A	1.697		rno-miR-375	SMPX	-1.5
rno-miR-133a	TMEM212	2.361					rno-miR-30d-3p	TUBA1A	1.558		rno-miR-672-5p	ANGPTL3	-3.247
rno-miR-133a	TMEM260	1.752					rno-miR-30c-1-3p	AK9	1.916		rno-miR-672-5p	C9	-4.457
rno-miR-133a	TOR1AIP2	1.784					rno-miR-30c-1-3p	ARL11	1.542		rno-miR-672-5p	CYP1A2	-3.515
rno-miR-133a	TOR2A	1.763					rno-miR-30c-1-3p	CCDC114	1.876		rno-miR-672-5p	CYP2C18	-1.731
rno-miR-133a	TPD52	2.412					rno-miR-30c-1-3p	CDHR4	1.549		rno-miR-672-5p	EDNRB	-1.529
rno-miR-133a	TPGS2	1.908					rno-miR-30c-1-3p	CDX2	1.625		rno-miR-672-5p	GREM2	-1.948
rno-miR-133a	TRAM2	2.46					rno-miR-30c-1-3p	CYP17A1	2.566		rno-miR-672-5p	KIAA0040	-1.672
rno-miR-133a	TRIQK	1.721					rno-miR-30c-1-3p	GDF7	1.875		rno-miR-672-5p	PCMTD1	-1.5
rno-miR-133a	TTPAL	2.409					rno-miR-30c-1-3p	GPR157	1.511		rno-miR-672-5p	SLC27A5	-1.977
rno-miR-133a	TTYH3	1.83					rno-miR-30c-1-3p	KCTD14	1.842		rno-miR-378a-3p	APOA2	-3.506
rno-miR-133a	UNC13A	2.27					rno-miR-30c-1-3p	KIF18B	1.682		rno-miR-378a-3p	APOC2	-2.183
rno-miR-133a	VAT1	3.245					rno-miR-30c-1-3p	LILRB4	1.921		rno-miR-378a-3p	AQP8	-1.702
rno-miR-133a	VKORC1	1.705					rno-miR-30c-1-3p	NKX2-4	2.082		rno-miR-378a-3p	CYP8B1	-1.816
rno-miR-133a	WDR81	1.965					rno-miR-30c-1-3p	PAQR4	1.512		rno-miR-378a-3p	INHBC	-1.682
rno-miR-133a	WISP1	7.761					rno-miR-30c-1-3p	PRRG4	1.537		rno-miR-378a-3p	MAL2	-1.532
rno-miR-133a	WNT4	3.34					rno-miR-30c-1-3p	PRX	1.918		rno-miR-378a-3p	OR7D2	-1.543
rno-miR-133a	ZNF365	2.632					rno-miR-30c-1-3p	RAB30	1.708		rno-miR-378a-3p	SLC7A6	-1.792
rno-miR-133a	ZNF710	1.527					rno-miR-30c-1-3p	RASD2	1.848		rno-miR-378a-3p	TMEM207	-2.239
rno-miR-133a-5p	ADGRA2	2.239					rno-miR-30c-1-3p	RBM24	1.572		rno-miR-378a-3p	TPD52L1	-1.603
rno-miR-133a-5p	ADGRL3	2.039					rno-miR-30c-1-3p	SCRT2	2.43		rno-miR-378a-3p	TTR	-10.563
rno-miR-133a-5p	ANKLE1	1.781					rno-miR-30c-1-3p	SHISA6	1.625		rno-miR-378a-5p	CCDC117	-1.548
rno-miR-133a-5p	ANKRD13A	1.803					rno-miR-30c-1-3p	SPHKAP	1.511		rno-miR-378a-5p	CYP3A5	-2.324
rno-miR-133a-5p	AP1G2	2.24					rno-miR-30c-1-3p	TMEM151B	2.398		rno-miR-378a-5p	F11	-1.742
rno-miR-133a-5p	APOBEC3B	1.988					rno-miR-30c-1-3p	TOP2A	2.19		rno-miR-378a-5p	IDI2	-2.166
rno-miR-133a-5p	ARHGAP6	1.829					rno-miR-30c-1-3p	VNN1	3.302		rno-miR-378a-5p	UGT8	-1.576
rno-miR-133a-5p	ARRB1	2.147					rno-miR-30b	CCNE2	1.711		rno-miR-410-5p	AQP4	-2.09
rno-miR-133a-5p	ARSJ	2.523					rno-miR-30b	CENPQ	1.591		rno-miR-410-5p	CACNG5	-1.53
rno-miR-133a-5p	ASPA	2.463					rno-miR-30b	DDAH1	2.084		rno-miR-410-5p	CALB1	-1.905
rno-miR-133a-5p	ATP6V1A	2.569					rno-miR-30b	EDIL3	1.514		rno-miR-410-5p	CDH17	-1.617
rno-miR-133a-5p	ATP8A1	1.687					rno-miR-30b	FAM81A	1.923		rno-miR-410-5p	KIAA0040	-1.672
rno-miR-133a-5p	BMP6	1.862					rno-miR-30b	FLVCR2	2.216		rno-miR-410-5p	MXI1	-1.585
rno-miR-133a-5p	C10orf53	1.983					rno-miR-30b	GALNT3	2.209		rno-miR-410-5p	ONECUT1	-1.59
rno-miR-133a-5p	C2	2.313					rno-miR-30b	GAS2L3	1.581		rno-miR-410-5p	PAPSS2	-1.73
rno-miR-133a-5p	C21orf62	1.622					rno-miR-30b	HIST1H2AK	1.692		rno-miR-410-5p	PIK3R3	-1.507
rno-miR-133a-5p	C7orf50	1.756					rno-miR-30b	LCP1	1.515		rno-miR-410-5p	PTGR2	-1.53
rno-miR-133a-5p	CA3	3.731					rno-miR-30b	MINPP1	1.551		rno-miR-410-5p	SCD	-2.028
rno-miR-133a-5p	CA5B	2.244					rno-miR-30b	PABPC1L2A	2.786		rno-miR-410-5p	SLC26A7	-1.548
rno-miR-133a-5p	CASP3	2.266					rno-miR-30b	PCLAF	2.011		rno-miR-423-5p	ADGRE1	-1.951
rno-miR-133a-5p	CDC42SE1	2.095					rno-miR-30b	PDE5A	1.697		rno-miR-423-5p	APOC2	-2.183
rno-miR-133a-5p	CDKN2B	4.122					rno-miR-30b	PPARGC1A	1.558		rno-miR-423-5p	BICDL1	-1.567
rno-miR-133a-5p	CEP41	2.083					rno-miR-30b	RFX2	1.511		rno-miR-423-5p	BOK	-1.521
rno-miR-133a-5p	CFAP65	1.939					rno-miR-30b	SPHKAP	1.511		rno-miR-423-5p	C2	-1.868
rno-miR-133a-5p	CHST10	1.733					rno-miR-30b	TMED3	1.599		rno-miR-423-5p	GREM2	-1.948
rno-miR-133a-5p	CLEC1B	1.616					rno-miR-31a-5p	ACPP	-2.621		rno-miR-423-5p	MTURN	-1.691
rno-miR-133a-5p	CMTM3	2.097					rno-miR-31a-5p	BTBD11	-1.587		rno-miR-423-5p	NT5DC2	-1.511
rno-miR-133a-5p	COG7	1.519					rno-miR-31a-5p	HAO2	-1.787		rno-miR-423-5p	ORM1	-2.932
rno-miR-133a-5p	CREB3L2	1.65					rno-miR-31a-5p	HBA1/HBA2	-1.579		rno-miR-423-5p	PIK3R3	-1.507
rno-miR-133a-5p	CSF3R	7.044					rno-miR-31a-5p	LOXL4	-1.776		rno-miR-423-5p	SERPIND1	-2.89
rno-miR-133a-5p	CSRP2	1.617					rno-miR-31a-5p	LRRN4	-1.557		rno-miR-423-5p	TPD52L1	-1.603
rno-miR-133a-5p	CTGF	6.585					rno-miR-31a-5p	MID1IP1	-1.723		rno-miR-450a-5p	TAT	-2.852
rno-miR-133a-5p	CYBB	4.686					rno-miR-31a-5p	NFKBIZ	-1.674		rno-miR-532-5p	CKS1B	1.557
rno-miR-133a-5p	DAP	1.726					rno-miR-31a-5p	PDP2	-1.672		rno-miR-532-5p	IRS2	1.614
rno-miR-133a-5p	DBF4	2.936					rno-miR-31a-5p	PDPN	-1.535		rno-miR-532-5p	MAF	1.751
rno-miR-133a-5p	DDAH1	2.142					rno-miR-31a-5p	PRKCE	-1.896		rno-miR-532-5p	RBBP4	1.52
rno-miR-133a-5p	DDX11	1.78					rno-miR-31a-5p	SLC1A4	-2.588		rno-miR-532-5p	SELENOH	1.604
rno-miR-133a-5p	DEF6	1.99					rno-miR-31a-5p	SLC22A8	-1.595		rno-miR-532-5p	SPIN4	1.567
rno-miR-133a-5p	DMXL2	1.678					rno-miR-31a-5p	SLC6A6	-2.121		rno-miR-532-5p	TMEM107	2.231
rno-miR-133a-5p	DNAH12	3.635					rno-miR-31a-5p	ST8SIA1	-1.645		rno-miR-615	CACNG5	-1.53
rno-miR-133a-5p	DNAJB11	1.772					rno-miR-31a-5p	TSPYL4	-1.898		rno-miR-615	CYP1A2	-3.515
rno-miR-133a-5p	DNAJC22	3.069					rno-miR-3120	CD36	-1.626		rno-miR-615	CYTH4	-1.504
rno-miR-133a-5p	DNASE1L1	1.52					rno-miR-3120	EFEMP1	-1.937		rno-miR-615	FGG	-3.514
rno-miR-133a-5p	DOCK2	2.227					rno-miR-3120	PDPN	-1.535		rno-miR-615	LOXL4	-1.638
rno-miR-133a-5p	DOK1	2.785					rno-miR-320-3p	CYP1A2	-1.76		rno-miR-615	SIM2	-1.531
rno-miR-133a-5p	DOK3	1.977					rno-miR-320-3p	HOXA5	-1.519		rno-miR-653	ECT2	2.59
rno-miR-133a-5p	DPEP1	1.798					rno-miR-320-3p	NPAS2	-2.199		rno-miR-653	KIF4A	1.684
rno-miR-133a-5p	DTX4	2.495					rno-miR-320-3p	PLK3	-1.612		rno-miR-653	LRRC19	1.619
rno-miR-133a-5p	DUOXA1	1.863					rno-miR-320-3p	SNTG1	-1.545		rno-miR-653	MYC	1.748
rno-miR-133a-5p	DVL2	1.802					rno-miR-328a-3p	ABCG2	1.561		rno-miR-653	SKA3	2.123
rno-miR-133a-5p	EBPL	1.633					rno-miR-328a-3p	B3GALT1	1.665		rno-miR-653	TMEM27	1.533
rno-miR-133a-5p	EIF4EBP1	1.611					rno-miR-328a-3p	BUB1	1.58		rno-miR-664-3p	PLAC8	2.727
rno-miR-133a-5p	ELMO3	1.654					rno-miR-328a-3p	CADM4	1.589		rno-miR-664-3p	SLC10A2	1.606
rno-miR-133a-5p	ELOF1	1.768					rno-miR-328a-3p	DAPL1	1.598		rno-miR-802-3p	BDH1	-1.635
rno-miR-133a-5p	EPB41L2	2.099					rno-miR-328a-3p	EPSTI1	1.809		rno-miR-802-3p	NDRG4	-1.611
rno-miR-133a-5p	ERI1	1.932					rno-miR-328a-3p	GMPR	2.549		rno-miR-25-3p	CDKN1A	1.658
rno-miR-133a-5p	ESRP2	1.899					rno-miR-328a-3p	HIST1H2AG	1.553		rno-miR-25-3p	IRS2	1.614
rno-miR-133a-5p	FAM110A	1.729					rno-miR-328a-3p	NUMBL	1.52		rno-miR-25-3p	PLBD1	1.777
rno-miR-133a-5p	FAM180A	1.688					rno-miR-328a-3p	PAQR4	1.512		rno-miR-25-3p	SGPP1	1.531
rno-miR-133a-5p	FAM83D	7.342					rno-miR-328a-3p	PAX5	2.117		rno-miR-25-3p	SLC5A12	6.023
rno-miR-133a-5p	FAM84A	1.609					rno-miR-328a-3p	PODNL1	2.028		rno-miR-935	DCTN6	-1.539
rno-miR-133a-5p	FBXO36	2.104					rno-miR-328a-3p	POU3F3	1.932		rno-miR-935	SERPIND1	-2.89
rno-miR-133a-5p	FCGR2B	4.733					rno-miR-328a-3p	PRX	1.918		rno-miR-935	UGT8	-1.576
rno-miR-133a-5p	FES	1.912					rno-miR-328a-3p	PYCR1	1.637
rno-miR-133a-5p	FGFR4	2.649					rno-miR-328a-3p	RAB30	1.708
rno-miR-133a-5p	FOXP4	2.045					rno-miR-328a-3p	SLC30A8	1.52
rno-miR-133a-5p	FRRS1	1.875					rno-miR-328a-3p	TMEM164	1.573
rno-miR-133a-5p	G6PD	4.689					rno-miR-328a-3p	TULP1	1.68
rno-miR-133a-5p	GAPT	1.912					rno-miR-328a-3p	UCN2	1.508
rno-miR-133a-5p	GJA5	1.94					rno-miR-328a-3p	VASH1	1.629
rno-miR-133a-5p	GLRX	2.396					rno-miR-33-5p	CACNG3	2.017
rno-miR-133a-5p	GLTP	2.513					rno-miR-33-5p	MYC	2.026
rno-miR-133a-5p	GNAI2	1.993					rno-miR-33-5p	PTGFR	1.649
rno-miR-133a-5p	H2AFX	1.946					rno-miR-33-5p	SALL1	1.623
rno-miR-133a-5p	HAS3	1.766					rno-miR-335	ALOX5AP	1.617
rno-miR-133a-5p	HAVCR2	1.93					rno-miR-335	CCNB2	1.618
rno-miR-133a-5p	HOXA6	1.512					rno-miR-335	HIST3H2A	2.101
rno-miR-133a-5p	HS3ST3B1	2.324					rno-miR-335	KLHDC7B	1.562
rno-miR-133a-5p	ICAM1	3.988					rno-miR-335	SBSPON	1.513
rno-miR-133a-5p	IER5L	1.669					rno-miR-335	VNN1	3.302
rno-miR-133a-5p	IGFBP2	2.459					rno-miR-338-3p	ASPG	-1.755
rno-miR-133a-5p	IL7R	2.579					rno-miR-338-3p	C11orf86	-2.229
rno-miR-133a-5p	INPP5B	1.624					rno-miR-338-3p	NRXN1	-1.561
rno-miR-133a-5p	INPP5F	1.8					rno-miR-338-3p	PCSK5	-2.275
rno-miR-133a-5p	ITGAL	3.193					rno-miR-338-3p	RGS16	-2.008
rno-miR-133a-5p	JPT2	2.333					rno-miR-339-3p	CAVIN3	-1.676
rno-miR-133a-5p	KCNMA1	1.774					rno-miR-339-3p	ETV6	-1.766
rno-miR-133a-5p	KDELR2	2.755					rno-miR-339-3p	FAM181A	-1.578
rno-miR-133a-5p	KLF13	1.5					rno-miR-339-3p	MSLN	-2.292
rno-miR-133a-5p	KNTC1	6.398					rno-miR-339-3p	PRKCE	-1.896
rno-miR-133a-5p	LAMC2	1.602					rno-miR-339-3p	SLC13A5	-2.16
rno-miR-133a-5p	LAMP3	5.476					rno-miR-339-3p	UPK3B	-1.706
rno-miR-133a-5p	LDAH	1.865					rno-miR-339-5p	ARL11	1.542
rno-miR-133a-5p	LEF1	1.83					rno-miR-339-5p	CDHR4	1.549
rno-miR-133a-5p	LGALS12	1.65					rno-miR-339-5p	DDAH1	2.084
rno-miR-133a-5p	LRRC17	2.272					rno-miR-339-5p	FAM111A	1.911
rno-miR-133a-5p	LRRCC1	2.358					rno-miR-339-5p	FLVCR2	2.216
rno-miR-133a-5p	LYZ	4.038					rno-miR-339-5p	FOXH1	1.907
rno-miR-133a-5p	MAN2A1	3.187					rno-miR-339-5p	HMCN2	1.97
rno-miR-133a-5p	MBNL3	2.193					rno-miR-339-5p	KCTD15	1.857
rno-miR-133a-5p	MFAP3	1.721					rno-miR-339-5p	LRRC4B	1.626
rno-miR-133a-5p	MFSD9	1.669					rno-miR-339-5p	LYZ	1.645
rno-miR-133a-5p	MLEC	2.124					rno-miR-339-5p	NUSAP1	1.829
rno-miR-133a-5p	MMP19	4.194					rno-miR-339-5p	RAX	1.761
rno-miR-133a-5p	MPRIP	1.576					rno-miR-339-5p	SERTAD4	1.569
rno-miR-133a-5p	MUSTN1	1.538					rno-miR-339-5p	TUBA1A	1.558
rno-miR-133a-5p	MYD88	2.648					rno-miR-339-5p	VASH1	1.629
rno-miR-133a-5p	MYL12A	1.568					rno-miR-339-5p	VNN1	3.302
rno-miR-133a-5p	MYL9	1.848					rno-miR-340-5p	REG3G	-1.634
rno-miR-133a-5p	NAT9	1.755					rno-miR-340-5p	ST8SIA1	-1.645
rno-miR-133a-5p	NDC1	1.793					rno-miR-346	ATCAY	1.663
rno-miR-133a-5p	NDN	1.86					rno-miR-346	EGLN3	1.584
rno-miR-133a-5p	NDOR1	1.554					rno-miR-346	KCNE4	1.949
rno-miR-133a-5p	NDST2	1.807					rno-miR-346	KCTD15	1.857
rno-miR-133a-5p	NEXMIF	1.849					rno-miR-346	NFAM1	1.552
rno-miR-133a-5p	NFATC1	1.623					rno-miR-346	PTGFR	1.649
rno-miR-133a-5p	NIN	1.752					rno-miR-346	RIMS2	1.626
rno-miR-133a-5p	NINJ1	1.87					rno-miR-346	SLC7A5	3.035
rno-miR-133a-5p	NIP7	1.601					rno-miR-34c-5p	BTBD11	-1.587
rno-miR-133a-5p	NIPAL4	1.617					rno-miR-34c-5p	CXCL10	-1.59
rno-miR-133a-5p	NRG2	1.589					rno-miR-34c-5p	CXCL14	-1.773
rno-miR-133a-5p	NRM	2.719					rno-miR-34c-5p	DIEXF	-1.52
rno-miR-133a-5p	NUDT5	2.261					rno-miR-34c-5p	EML5	-1.803
rno-miR-133a-5p	NXN	2.133					rno-miR-34c-5p	FAM117B	-1.656
rno-miR-133a-5p	OASL	2.28					rno-miR-34c-5p	INMT	-9.814
rno-miR-133a-5p	OLR1	7.067					rno-miR-34c-5p	KLRD1	-1.919
rno-miR-133a-5p	OPN3	1.672					rno-miR-34c-5p	LRRN4	-1.557
rno-miR-133a-5p	PAQR4	1.898					rno-miR-34c-5p	MICAL2	-1.519
rno-miR-133a-5p	PAQR8	4.057					rno-miR-34c-5p	NPFFR1	-1.565
rno-miR-133a-5p	PARP2	1.748					rno-miR-34c-5p	PNPLA3	-5.556
rno-miR-133a-5p	PARP3	1.79					rno-miR-34c-5p	PRKCE	-1.896
rno-miR-133a-5p	PEA15	1.61					rno-miR-34c-5p	SDR9C7	-1.52
rno-miR-133a-5p	PHF19	2.194					rno-miR-34c-5p	SLC10A2	-1.745
rno-miR-133a-5p	PLAU	6.092					rno-miR-3589	ALDH1A1	1.558
rno-miR-133a-5p	PLCB3	1.509					rno-miR-3589	FABP2	1.727
rno-miR-133a-5p	PLXNB2	3.262					rno-miR-3589	MKI67	3.057
rno-miR-133a-5p	POLR3G	1.643					rno-miR-3589	SBSPON	1.513
rno-miR-133a-5p	PON2	1.814					rno-miR-3589	TIMELESS	1.519
rno-miR-133a-5p	PPT1	2.123					rno-miR-361	ADH6	1.617
rno-miR-133a-5p	PTGFRN	1.609					rno-miR-361	AKAP5	1.639
rno-miR-133a-5p	PXK	1.51					rno-miR-361	EDIL3	1.514
rno-miR-133a-5p	RAD18	2.617					rno-miR-361	FAS	1.631
rno-miR-133a-5p	RAD54B	1.838					rno-miR-361	GAPT	1.702
rno-miR-133a-5p	RAI14	3.221					rno-miR-361	HIST3H2A	2.101
rno-miR-133a-5p	RARA	1.9					rno-miR-361	HMMR	1.929
rno-miR-133a-5p	RASSF2	2.002					rno-miR-361	MFAP5	1.611
rno-miR-133a-5p	REXO5	2.362					rno-miR-361	RAB30	1.708
rno-miR-133a-5p	RHOC	2.071					rno-miR-361	S100A10	1.513
rno-miR-133a-5p	RINL	1.593					rno-miR-365-3p	ADAMTS1	1.529
rno-miR-133a-5p	RP2	2.132					rno-miR-365-3p	CDH26	1.572
rno-miR-133a-5p	RPL18	1.782					rno-miR-365-3p	FSTL3	1.502
rno-miR-133a-5p	RPS23	1.721					rno-miR-365-3p	GAS2L3	1.581
rno-miR-133a-5p	RRM2	13.046					rno-miR-365-3p	HIST1H3G	2.15
rno-miR-133a-5p	RSPH10B/RSPH10B2	1.803					rno-miR-365-3p	NWD2	1.859
rno-miR-133a-5p	SCAMP2	1.779					rno-miR-365-3p	PLA1A	1.697
rno-miR-133a-5p	SCD	3.405					rno-miR-365-3p	RHO	1.523
rno-miR-133a-5p	SCRN1	1.573					rno-miR-365-3p	RIMKLB	1.734
rno-miR-133a-5p	SEC14L3	9.953					rno-miR-365-3p	RSPH6A	1.537
rno-miR-133a-5p	SEMA5A	1.714					rno-miR-365-3p	SALL1	1.623
rno-miR-133a-5p	2018-09-06	2.817					rno-miR-365-3p	SNX31	1.573
rno-miR-133a-5p	SH2D1B	7.132					rno-miR-365-3p	TMEM164	1.573
rno-miR-133a-5p	SHISA5	2.408					rno-miR-365-3p	WDR90	1.545
rno-miR-133a-5p	SIGLEC10	3.906					rno-miR-365-3p	ZNF385D	1.566
rno-miR-133a-5p	SLAMF6	3.161					rno-miR-375	HOXB3	1.806
rno-miR-133a-5p	SLC10A7	2.117					rno-miR-375	SBSPON	1.513
rno-miR-133a-5p	SLC1A1	1.682					rno-miR-378a-3p	ETV6	-1.766
rno-miR-133a-5p	SLC26A2	1.663					rno-miR-378a-3p	EXTL1	-1.733
rno-miR-133a-5p	SLC2A10	1.774					rno-miR-378a-3p	LGSN	-1.852
rno-miR-133a-5p	SLC35E3	2.318					rno-miR-378a-3p	TBX3	-1.732
rno-miR-133a-5p	SLC36A2	1.906					rno-miR-378a-3p	TSPYL4	-1.898
rno-miR-133a-5p	SLC46A1	1.788					rno-miR-378a-3p	TUBGCP5	-1.584
rno-miR-133a-5p	SLC7A6	1.852					rno-miR-378a-5p	AKAP2	-1.665
rno-miR-133a-5p	SNX19	1.532					rno-miR-378a-5p	INHBE	-1.737
rno-miR-133a-5p	SNX30	2.183					rno-miR-378a-5p	ISG20L2	-1.553
rno-miR-133a-5p	SORCS2	2.362					rno-miR-378a-5p	PNPLA3	-5.556
rno-miR-133a-5p	SPINT1	2.39					rno-miR-378a-5p	RGS16	-2.008
rno-miR-133a-5p	SPSB1	1.798					rno-miR-410-5p	CORO2A	1.508
rno-miR-133a-5p	SRM	2.349					rno-miR-410-5p	DLGAP5	1.65
rno-miR-133a-5p	ST14	3.582					rno-miR-410-5p	GPNMB	2.32
rno-miR-133a-5p	ST3GAL2	1.76					rno-miR-410-5p	KNL1	1.731
rno-miR-133a-5p	STK4	1.643					rno-miR-410-5p	NUMBL	1.52
rno-miR-133a-5p	SULF1	1.841					rno-miR-410-5p	PAPD7	1.607
rno-miR-133a-5p	SULF2	1.869					rno-miR-423	AKAP2	-1.665
rno-miR-133a-5p	SYNE3	1.615					rno-miR-423	CENPH	-1.626
rno-miR-133a-5p	TFCP2L1	1.52					rno-miR-423	FAAP100	-1.505
rno-miR-133a-5p	TM7SF2	1.701					rno-miR-423	INHBE	-1.737
rno-miR-133a-5p	TMEM119	6.58					rno-miR-423	TENM3	-1.532
rno-miR-133a-5p	TMEM184A	2.314					rno-miR-423-5p	ACACA	-1.641
rno-miR-133a-5p	TMEM237	1.625					rno-miR-423-5p	ANGPTL8	-2.107
rno-miR-133a-5p	TNFSF18	1.781					rno-miR-423-5p	ASPG	-1.755
rno-miR-133a-5p	TP53	1.923					rno-miR-423-5p	CCL5	-3.124
rno-miR-133a-5p	TPGS2	1.908					rno-miR-423-5p	CCNF	-1.937
rno-miR-133a-5p	TRIM5	1.882					rno-miR-423-5p	COL8A2	-1.535
rno-miR-133a-5p	TRIM59	2.332					rno-miR-423-5p	FAIM2	-1.579
rno-miR-133a-5p	TUBB6	6.793					rno-miR-423-5p	FAM181A	-1.578
rno-miR-133a-5p	TWIST2	2.447					rno-miR-423-5p	G6PD	-1.645
rno-miR-133a-5p	UBXN2B	1.528					rno-miR-423-5p	HBA1/HBA2	-1.579
rno-miR-133a-5p	UPK3B	3.707					rno-miR-423-5p	MUC5B	-1.502
rno-miR-133a-5p	VASH1	1.534					rno-miR-423-5p	NKG7	-1.804
rno-miR-133a-5p	VCAN	2.92					rno-miR-423-5p	NPFFR1	-1.565
rno-miR-133a-5p	VIM	1.66					rno-miR-423-5p	PPARD	-2.328
rno-miR-133a-5p	VSIR	3.42					rno-miR-423-5p	PPP2R5B	-1.51
rno-miR-133a-5p	WDR55	2.151					rno-miR-423-5p	PTK6	-1.996
rno-miR-133a-5p	WWC1	1.854					rno-miR-423-5p	RPRM	-1.619
rno-miR-133a-5p	XKR8	1.51					rno-miR-423-5p	SERPINA7	-1.917
rno-miR-133a-5p	XPR1	1.626					rno-miR-423-5p	SLC6A6	-2.121
rno-miR-133a-5p	YKT6	1.993					rno-miR-423-5p	TRIM65	-1.54
rno-miR-133a-5p	ZFP36L2	1.735					rno-miR-423-5p	USP18	-1.578
rno-miR-141-3p	ABHD18	-4.17					rno-miR-425	KLRD1	-1.919
rno-miR-141-3p	ADRB1	-1.508					rno-miR-425	RPP38	-1.641
rno-miR-141-3p	ATP5L	-3.277					rno-miR-425	SSX2IP	-1.542
rno-miR-141-3p	C16orf87	-1.62					rno-miR-6329	ATF5	-1.66
rno-miR-141-3p	C16orf91	-1.639					rno-miR-6329	G6PC	-1.62
rno-miR-141-3p	CBR4	-2.694					rno-miR-6329	NRXN1	-1.561
rno-miR-141-3p	CCDC85A	-2.474					rno-miR-6329	OR51E2	-2.964
rno-miR-141-3p	CCNG1	-2.181					rno-miR-450a-5p	AGXT	-1.517
rno-miR-141-3p	CD274	-2.242					rno-miR-450a-5p	EPHA3	-1.51
rno-miR-141-3p	CHPT1	-4.032					rno-miR-450a-5p	LRRN4	-1.557
rno-miR-141-3p	COX4I1	-2.537					rno-miR-450a-5p	PRF1	-2.374
rno-miR-141-3p	CRYBG3	-1.902					rno-miR-451	CUX2	5.232
rno-miR-141-3p	DCTN6	-2.077					rno-miR-451	EGLN3	1.584
rno-miR-141-3p	DDIT4L	-5.124					rno-miR-451	HUNK	1.658
rno-miR-141-3p	DNAJC28	-3.917					rno-miR-505	GALNTL6	1.818
rno-miR-141-3p	EPHA7	-1.681					rno-miR-505	LSM4	1.857
rno-miR-141-3p	FAM210A	-3.15					rno-miR-505	MCM3	1.653
rno-miR-141-3p	FAM220A	-1.749					rno-miR-505	PRRG4	1.537
rno-miR-141-3p	FGA	-2.956					rno-miR-532-5p	DDHD1	-2.356
rno-miR-141-3p	GATA6	-1.573					rno-miR-532-5p	RHOB	-1.513
rno-miR-141-3p	GMPS	-1.707					rno-miR-532-5p	TMEM107	-1.529
rno-miR-141-3p	GPR137C	-2.074					rno-miR-668	CYP1A2	-1.76
rno-miR-141-3p	GSN	-2.338					rno-miR-668	EFEMP1	-1.937
rno-miR-141-3p	IQCJ-SCHIP1	-1.78					rno-miR-668	RPRM	-1.619
rno-miR-141-3p	KCNA2	-7.002					rno-miR-668	UPK1B	-1.762
rno-miR-141-3p	KCNJ2	-2.561					rno-miR-671	BRCA1	2.051
rno-miR-141-3p	KHDRBS3	-1.673					rno-miR-671	FOXP2	1.712
rno-miR-141-3p	KLF12	-1.733					rno-miR-671	HOXB3	1.806
rno-miR-141-3p	LETM2	-1.701					rno-miR-671	NKX2-4	2.082
rno-miR-141-3p	LGR4	-1.586					rno-miR-671	POU3F3	1.932
rno-miR-141-3p	MN1	-2.188					rno-miR-671	TTLL9	1.553
rno-miR-141-3p	MSANTD4	-1.55					rno-miR-28	ABLIM3	1.581
rno-miR-141-3p	MYRIP	-1.562					rno-miR-28	CCDC114	1.876
rno-miR-141-3p	NDUFB5	-2.747					rno-miR-28	ESCO2	1.609
rno-miR-141-3p	NTNG1	-2.086					rno-miR-28	FEV	1.612
rno-miR-141-3p	OLIG3	-1.639					rno-miR-28	GAPT	1.702
rno-miR-141-3p	PABPC4	-1.946					rno-miR-28	HOXB3	1.806
rno-miR-141-3p	PAQR9	-2.835					rno-miR-28	HOXD4	1.656
rno-miR-141-3p	PBLD	-4.994					rno-miR-28	IER3	1.712
rno-miR-141-3p	PCBP3	-1.875					rno-miR-28	MAD2L1	1.766
rno-miR-141-3p	PCNX4	-1.764					rno-miR-28	MKI67	3.057
rno-miR-141-3p	PDHA1	-2.425					rno-miR-28	NANOS1	1.742
rno-miR-141-3p	PEBP1	-1.95					rno-miR-28	OSBPL10	1.861
rno-miR-141-3p	PECR	-2.039					rno-miR-28	PAQR4	1.512
rno-miR-141-3p	PERP	-2.542					rno-miR-28	PYGO1	1.703
rno-miR-141-3p	PFKM	-6.278					rno-miR-28	RASD2	1.848
rno-miR-141-3p	PLAG1	-2.22					rno-miR-28	RAX	1.761
rno-miR-141-3p	PPM1E	-2.444					rno-miR-28	RHO	1.523
rno-miR-141-3p	PPM1L	-1.691					rno-miR-28	TEF	1.571
rno-miR-141-3p	PRKCE	-2.232					rno-miR-28	TIMELESS	1.519
rno-miR-141-3p	RAB9B	-1.808					rno-miR-28	TMEM164	1.573
rno-miR-141-3p	RARB	-1.731					rno-miR-802-3p	LSM4	1.857
rno-miR-141-3p	RBM20	-4.354					rno-miR-802-3p	PTGFR	1.649
rno-miR-141-3p	SDHC	-2.117					rno-miR-802-3p	SCRT2	2.43
rno-miR-141-3p	SDHD	-3.056					rno-miR-802-3p	SFN	1.522
rno-miR-141-3p	SLC25A3	-1.93					rno-miR-802-3p	SHISA6	1.625
rno-miR-141-3p	SOBP	-1.933					rno-miR-802-3p	UQCC3	1.645
rno-miR-141-3p	ST3GAL3	-1.733					rno-miR-802-5p	CCNE2	1.711
rno-miR-141-3p	ST3GAL6	-2.042					rno-miR-802-5p	CYP2C18	2.271
rno-miR-141-3p	SUCLA2	-3.92					rno-miR-802-5p	DTL	1.624
rno-miR-141-3p	SYNC	-1.83					rno-miR-802-5p	FABP2	1.727
rno-miR-141-3p	TBX21	-1.59					rno-miR-802-5p	FAS	1.631
rno-miR-141-3p	TFRC	-2.143					rno-miR-802-5p	GALNT3	2.209
rno-miR-141-3p	TMEM70	-3.211					rno-miR-802-5p	GAS2L3	1.581
rno-miR-141-3p	TRIM23	-1.913					rno-miR-802-5p	HRASLS5	1.561
rno-miR-141-3p	TTR	-5.756					rno-miR-802-5p	LCP1	1.515
rno-miR-141-3p	UBE2G1	-1.552					rno-miR-802-5p	PRRG4	1.537
rno-miR-141-3p	UBE3A	-2.153					rno-miR-802-5p	PTGFR	1.649
rno-miR-141-3p	URGCP	-1.577					rno-miR-92a-1-5p	AK9	1.916
rno-miR-141-3p	ZFPM2	-1.811					rno-miR-92a-1-5p	ALPI	1.867
rno-miR-141-3p	ZNF23	-1.887					rno-miR-92a-1-5p	ANXA2	1.784
rno-miR-141-3p	ZNF606	-1.677					rno-miR-92a-1-5p	ATCAY	1.663
rno-miR-142-3p	ACSL1	-4.832					rno-miR-92a-1-5p	CACNG3	2.017
rno-miR-142-3p	ANK3	-1.648					rno-miR-92a-1-5p	CADM4	1.589
rno-miR-142-3p	ANKRD46	-1.626					rno-miR-92a-1-5p	CYP17A1	2.566
rno-miR-142-3p	ATP2A2	-3.188					rno-miR-92a-1-5p	FAM46D	2.451
rno-miR-142-3p	BOD1	-1.976					rno-miR-92a-1-5p	FLVCR2	2.216
rno-miR-142-3p	C11orf65	-1.786					rno-miR-92a-1-5p	HUNK	1.658
rno-miR-142-3p	C18orf25	-1.942					rno-miR-92a-1-5p	MFAP5	1.611
rno-miR-142-3p	C2orf40	-1.538					rno-miR-92a-1-5p	NFAM1	1.552
rno-miR-142-3p	CD1D	-2.218					rno-miR-92a-1-5p	PAX5	2.117
rno-miR-142-3p	CUL5	-1.904					rno-miR-92a-1-5p	PPARGC1A	1.558
rno-miR-142-3p	EBF3	-2.226					rno-miR-92a-1-5p	PYCR1	1.637
rno-miR-142-3p	ECI2	-2.749					rno-miR-92a-1-5p	RHBG	1.763
rno-miR-142-3p	ETFRF1	-1.954					rno-miR-92a-1-5p	SCRT2	2.43
rno-miR-142-3p	F9	-1.665					rno-miR-92a-1-5p	SHISA6	1.625
rno-miR-142-3p	FBXO21	-1.642					rno-miR-92a-1-5p	TMEM151B	2.398
rno-miR-142-3p	FLNC	-1.571					rno-miR-92a-1-5p	TMEM164	1.573
rno-miR-142-3p	GBP1	-11.809					rno-miR-92a-1-5p	VAT1	1.582
rno-miR-142-3p	GHR	-2.743					rno-miR-25-3p	AACS	-1.672
rno-miR-142-3p	GPCPD1	-2.141					rno-miR-25-3p	CD69	-1.552
rno-miR-142-3p	GPR137C	-2.074					rno-miR-25-3p	ME1	-1.639
rno-miR-142-3p	GZMB	-2.818					rno-miR-25-3p	PRKCE	-1.896
rno-miR-142-3p	INPP5A	-1.785					rno-miR-25-3p	PSPN	-1.55
rno-miR-142-3p	ITGB8	-1.524					rno-miR-25-3p	SNTG1	-1.545
rno-miR-142-3p	KAT2B	-2.054					rno-miR-935	ACLY	-1.814
rno-miR-142-3p	KBTBD12	-4.277					rno-miR-935	KLRD1	-1.919
rno-miR-142-3p	KCND3	-1.813					rno-miR-935	USP18	-1.578
rno-miR-142-3p	KLHDC1	-2.397
rno-miR-142-3p	LRRC3B	-4.127
rno-miR-142-3p	ME1	-2.089
rno-miR-142-3p	MIP	-1.852
rno-miR-142-3p	NR2C1	-2.499
rno-miR-142-3p	NUDT8	-6.088
rno-miR-142-3p	OXR1	-2.081
rno-miR-142-3p	PCMTD2	-2.847
rno-miR-142-3p	PDZD9	-2.08
rno-miR-142-3p	PGM1	-2.086
rno-miR-142-3p	PRKAB2	-1.726
rno-miR-142-3p	PROX1	-4.333
rno-miR-142-3p	PSTK	-3.081
rno-miR-142-3p	RAB3A	-3.476
rno-miR-142-3p	RAB3B	-8.285
rno-miR-142-3p	RGS17	-2.074
rno-miR-142-3p	SAMD12	-1.909
rno-miR-142-3p	SLC2A12	-1.557
rno-miR-142-3p	SLC35F5	-2.68
rno-miR-142-3p	SLCO5A1	-2.193
rno-miR-142-3p	SLITRK6	-1.878
rno-miR-142-3p	ST3GAL3	-1.733
rno-miR-142-3p	STRN3	-1.718
rno-miR-142-3p	SUCLG2	-1.683
rno-miR-142-3p	SYNJ2BP	-2.229
rno-miR-142-3p	TP53INP2	-1.756
rno-miR-142-3p	ZNF605	-2.117
rno-miR-146b-5p	ABLIM1	-2.343
rno-miR-146b-5p	ALOXE3	-2.027
rno-miR-146b-5p	ANKRD46	-1.626
rno-miR-146b-5p	B3GALT2	-1.618
rno-miR-146b-5p	C21orf33/LOC102724023	-3.898
rno-miR-146b-5p	C7orf57	-1.813
rno-miR-146b-5p	CADM2	-3.903
rno-miR-146b-5p	CALHM5	-5.888
rno-miR-146b-5p	CCK	-1.535
rno-miR-146b-5p	CCL5	-4.14
rno-miR-146b-5p	CD1D	-2.218
rno-miR-146b-5p	CD96	-3.898
rno-miR-146b-5p	CRP	-3.667
rno-miR-146b-5p	CXXC4	-2.099
rno-miR-146b-5p	DNAJC12	-1.708
rno-miR-146b-5p	DTNA	-2.162
rno-miR-146b-5p	FAM169A	-1.674
rno-miR-146b-5p	FAM210A	-3.15
rno-miR-146b-5p	FBXL17	-1.978
rno-miR-146b-5p	GOT1	-4.949
rno-miR-146b-5p	IGSF1	-3.251
rno-miR-146b-5p	IL12RB2	-1.616
rno-miR-146b-5p	KLF12	-1.733
rno-miR-146b-5p	MINOS1	-1.505
rno-miR-146b-5p	MSANTD4	-1.55
rno-miR-146b-5p	NMD3	-1.762
rno-miR-146b-5p	OGN	-1.693
rno-miR-146b-5p	PAQR9	-2.835
rno-miR-146b-5p	PBLD	-4.994
rno-miR-146b-5p	PHKB	-1.849
rno-miR-146b-5p	PLB1	-2.076
rno-miR-146b-5p	PLP1	-2.058
rno-miR-146b-5p	PNPLA8	-2.222
rno-miR-146b-5p	PPM1K	-3.953
rno-miR-146b-5p	PRKCE	-2.232
rno-miR-146b-5p	PTGES2	-2.053
rno-miR-146b-5p	RARB	-1.731
rno-miR-146b-5p	SCRN3	-2.112
rno-miR-146b-5p	SDHC	-2.117
rno-miR-146b-5p	SNRNP27	-1.754
rno-miR-146b-5p	STAT1	-1.587
rno-miR-146b-5p	SYNPR	-2.034
rno-miR-146b-5p	UBE2G1	-1.552
rno-miR-152-5p	ACSL1	-4.832
rno-miR-152-5p	ACSS2	-1.628
rno-miR-152-5p	AMIGO1	-2.519
rno-miR-152-5p	B3GALNT2	-1.786
rno-miR-152-5p	C14orf180	-4.473
rno-miR-152-5p	CCNG1	-2.181
rno-miR-152-5p	CLPP	-1.903
rno-miR-152-5p	CPT1B	-7.372
rno-miR-152-5p	CREB3L3	-1.609
rno-miR-152-5p	CS	-2.305
rno-miR-152-5p	CXorf36	-1.824
rno-miR-152-5p	CYCS	-3.109
rno-miR-152-5p	ENTPD6	-1.549
rno-miR-152-5p	FAM210A	-3.15
rno-miR-152-5p	FAM220A	-1.749
rno-miR-152-5p	FGF1	-2.142
rno-miR-152-5p	FGF13	-4.124
rno-miR-152-5p	FRMPD1	-1.681
rno-miR-152-5p	FSD2	-7.452
rno-miR-152-5p	FYCO1	-2.041
rno-miR-152-5p	GAL3ST3	-2.36
rno-miR-152-5p	GFOD1	-1.683
rno-miR-152-5p	GPRC5B	-2.082
rno-miR-152-5p	GPRIN3	-3.204
rno-miR-152-5p	HAND1	-1.636
rno-miR-152-5p	HLTF	-1.883
rno-miR-152-5p	ISCA1	-2.567
rno-miR-152-5p	KCND3	-1.813
rno-miR-152-5p	KLHL23/PHOSPHO2-KLHL23	-3.035
rno-miR-152-5p	KLHL40	-1.935
rno-miR-152-5p	LETM2	-1.701
rno-miR-152-5p	LINGO4	-1.616
rno-miR-152-5p	LMO7	-1.514
rno-miR-152-5p	LRRD1	-1.622
rno-miR-152-5p	MINOS1	-1.505
rno-miR-152-5p	MLIP	-7.359
rno-miR-152-5p	MRPL13	-1.925
rno-miR-152-5p	MRPL3	-2.277
rno-miR-152-5p	NAA30	-1.822
rno-miR-152-5p	NAP1L5	-1.71
rno-miR-152-5p	NARFL	-2.203
rno-miR-152-5p	NARS2	-1.782
rno-miR-152-5p	NEXN	-2.408
rno-miR-152-5p	NR3C2	-2.23
rno-miR-152-5p	PARM1	-2.339
rno-miR-152-5p	PERP	-2.542
rno-miR-152-5p	PEX19	-1.979
rno-miR-152-5p	PHOSPHO1	-2.951
rno-miR-152-5p	PHTF2	-1.772
rno-miR-152-5p	PIK3IP1	-3.33
rno-miR-152-5p	PIRT	-1.739
rno-miR-152-5p	PLEKHF1	-1.632
rno-miR-152-5p	PLPP7	-3.267
rno-miR-152-5p	PPTC7	-2.472
rno-miR-152-5p	PRDX3	-2.767
rno-miR-152-5p	PRKCE	-2.232
rno-miR-152-5p	PXMP2	-4.218
rno-miR-152-5p	SENP8	-1.62
rno-miR-152-5p	SLC16A10	-2.034
rno-miR-152-5p	SLC25A26	-2.824
rno-miR-152-5p	SLITRK6	-1.878
rno-miR-152-5p	SLMAP	-1.534
rno-miR-152-5p	SMIM3	-1.508
rno-miR-152-5p	SMYD1	-6.749
rno-miR-152-5p	SNTN	-3.087
rno-miR-152-5p	SORBS3	-1.529
rno-miR-152-5p	SRL	-5.877
rno-miR-152-5p	SULT1B1	-1.579
rno-miR-152-5p	SYNGR1	-2.385
rno-miR-152-5p	SYNJ2BP	-2.229
rno-miR-152-5p	TASP1	-2.062
rno-miR-152-5p	TAZ	-1.569
rno-miR-152-5p	TEFM	-2.509
rno-miR-152-5p	TFRC	-2.143
rno-miR-152-5p	TMEM207	-1.513
rno-miR-152-5p	TP53INP2	-1.756
rno-miR-152-5p	TRIM23	-1.913
rno-miR-152-5p	ZNF629	-1.781
rno-miR-152-5p	ZNF667	-2.243
rno-miR-155-5p	ABHD16A	-3.084
rno-miR-155-5p	ACYP1	-2.006
rno-miR-155-5p	ARMC2	-4.949
rno-miR-155-5p	BTBD1	-2.056
rno-miR-155-5p	CARS2	-2.044
rno-miR-155-5p	CBR4	-2.694
rno-miR-155-5p	CD274	-2.242
rno-miR-155-5p	CD36	-2.792
rno-miR-155-5p	CEP83	-2.059
rno-miR-155-5p	CIAPIN1	-1.509
rno-miR-155-5p	CLNK	-2.027
rno-miR-155-5p	CYP2C19	-3.527
rno-miR-155-5p	CYP2C9	-3.189
rno-miR-155-5p	CYP3A5	-1.647
rno-miR-155-5p	DCUN1D2	-2.377
rno-miR-155-5p	DSG2	-2.095
rno-miR-155-5p	DYRK3	-1.904
rno-miR-155-5p	EPM2A	-3.472
rno-miR-155-5p	F2	-1.688
rno-miR-155-5p	FAM169A	-1.674
rno-miR-155-5p	FBXL17	-1.978
rno-miR-155-5p	FBXO30	-1.696
rno-miR-155-5p	FGF9	-2.798
rno-miR-155-5p	GCNT1	-1.638
rno-miR-155-5p	GDPD1	-2.029
rno-miR-155-5p	GPRIN3	-3.204
rno-miR-155-5p	IGF2	-3.118
rno-miR-155-5p	INSIG2	-1.708
rno-miR-155-5p	KLHL4	-2.472
rno-miR-155-5p	KPNA1	-1.53
rno-miR-155-5p	LPL	-3.01
rno-miR-155-5p	MITF	-2.618
rno-miR-155-5p	MOCS2	-1.738
rno-miR-155-5p	NUDT12	-3.168
rno-miR-155-5p	ODF3	-1.648
rno-miR-155-5p	OGN	-1.693
rno-miR-155-5p	OR5H14	-1.641
rno-miR-155-5p	PAK5	-1.885
rno-miR-155-5p	PCCA	-3.523
rno-miR-155-5p	PDE3A	-1.836
rno-miR-155-5p	PDK4	-2.92
rno-miR-155-5p	PDSS2	-1.915
rno-miR-155-5p	PKIA	-3.07
rno-miR-155-5p	PSTK	-3.081
rno-miR-155-5p	SAMD12	-1.909
rno-miR-155-5p	SAMD5	-1.633
rno-miR-155-5p	SCN7A	-2.147
rno-miR-155-5p	SLCO5A1	-2.193
rno-miR-155-5p	SNRPN	-3.887
rno-miR-155-5p	TDO2	-1.573
rno-miR-155-5p	TFRC	-2.143
rno-miR-155-5p	TRIM23	-1.913
rno-miR-155-5p	UQCR11	-2.33
rno-miR-155-5p	ZC2HC1C	-1.771
rno-miR-155-5p	ZNF23	-1.887
rno-miR-181c-3p	ABHD2	2.684
rno-miR-181c-3p	ACAP2	1.756
rno-miR-181c-3p	ACTR3	2.181
rno-miR-181c-3p	ACVR1B	1.515
rno-miR-181c-3p	AGPAT4	1.834
rno-miR-181c-3p	ALDH18A1	3.552
rno-miR-181c-3p	ANPEP	9.341
rno-miR-181c-3p	APP	1.535
rno-miR-181c-3p	ATP13A4	3.423
rno-miR-181c-3p	CDKN2B	4.122
rno-miR-181c-3p	CERK	2.023
rno-miR-181c-3p	CXCR5	2.13
rno-miR-181c-3p	DAGLB	2.283
rno-miR-181c-3p	DRAM1	4.431
rno-miR-181c-3p	DTYMK	1.955
rno-miR-181c-3p	EDNRB	1.537
rno-miR-181c-3p	EMP2	1.598
rno-miR-181c-3p	ENGASE	1.707
rno-miR-181c-3p	ETV6	1.507
rno-miR-181c-3p	FAM57A	2.936
rno-miR-181c-3p	FAM84B	1.572
rno-miR-181c-3p	FETUB	1.807
rno-miR-181c-3p	GADD45B	2.378
rno-miR-181c-3p	GALNT6	2.349
rno-miR-181c-3p	GINS1	3.431
rno-miR-181c-3p	HSD3B7	2.121
rno-miR-181c-3p	KCTD12	2.018
rno-miR-181c-3p	KDELR2	2.755
rno-miR-181c-3p	MLEC	2.124
rno-miR-181c-3p	NOB1	1.61
rno-miR-181c-3p	PCGF6	1.993
rno-miR-181c-3p	PTAFR	2.95
rno-miR-181c-3p	PTPN6	3.307
rno-miR-181c-3p	PTPRJ	2.222
rno-miR-181c-3p	RAC2	2.874
rno-miR-181c-3p	RCAN3	1.915
rno-miR-181c-3p	SAPCD2	1.588
rno-miR-181c-3p	SCAMP4	1.716
rno-miR-181c-3p	SKA1	2.732
rno-miR-181c-3p	SLC35B4	2.16
rno-miR-181c-3p	SLC46A1	1.788
rno-miR-181c-3p	SLC4A2	2.319
rno-miR-181c-3p	SOCS3	3.056
rno-miR-181c-3p	SRGAP1	2.333
rno-miR-181c-3p	STK4	1.643
rno-miR-181c-3p	SULF1	1.841
rno-miR-181c-3p	SURF4	2.052
rno-miR-181c-3p	TET3	1.738
rno-miR-181c-3p	TMEM229B	2.168
rno-miR-181c-3p	TUBB6	6.793
rno-miR-181c-3p	TUSC5	2.297
rno-miR-181c-3p	VANGL1	1.579
rno-miR-181c-3p	ZNF354C	1.531
rno-miR-181d	ACAP2	1.756
rno-miR-181d	ACER2	3.329
rno-miR-181d	ACSL4	3.155
rno-miR-181d	ACVR1C	1.534
rno-miR-181d	AK9	2.361
rno-miR-181d	ARSJ	2.523
rno-miR-181d	ASPA	2.463
rno-miR-181d	B4GALT1	2.029
rno-miR-181d	BTBD3	1.56
rno-miR-181d	CA5B	2.244
rno-miR-181d	CALR	2.371
rno-miR-181d	CAMKK1	1.877
rno-miR-181d	CARD11	2.842
rno-miR-181d	CCDC138	1.777
rno-miR-181d	CCDC18	1.762
rno-miR-181d	CD302	1.648
rno-miR-181d	CDON	1.669
rno-miR-181d	CFAP161	1.662
rno-miR-181d	CH25H	3.213
rno-miR-181d	CNRIP1	1.744
rno-miR-181d	CNTRL	1.524
rno-miR-181d	COL16A1	3.35
rno-miR-181d	CSNK2A2	1.777
rno-miR-181d	CTGF	6.585
rno-miR-181d	CTTNBP2NL	2.013
rno-miR-181d	CYB561D1	1.884
rno-miR-181d	DMXL2	1.678
rno-miR-181d	DRAM1	4.431
rno-miR-181d	DUSP6	2.824
rno-miR-181d	E2F5	1.569
rno-miR-181d	EMB	7.335
rno-miR-181d	EREG	1.782
rno-miR-181d	EVI2A	2.483
rno-miR-181d	FAM3C	2.665
rno-miR-181d	FAR1	1.865
rno-miR-181d	FBXO5	3.269
rno-miR-181d	FHDC1	2.319
rno-miR-181d	FKBP1A	1.745
rno-miR-181d	FMNL2	1.715
rno-miR-181d	GABRA1	1.935
rno-miR-181d	GALNT4	1.603
rno-miR-181d	GATM	1.793
rno-miR-181d	GLB1L	1.902
rno-miR-181d	GPX8	2.32
rno-miR-181d	HOXA1	1.579
rno-miR-181d	HS6ST1	1.893
rno-miR-181d	HSP90B1	2.001
rno-miR-181d	IGF2BP2	1.541
rno-miR-181d	IGSF6	4.453
rno-miR-181d	IL1A	1.862
rno-miR-181d	KDELR3	3.231
rno-miR-181d	KLHL2	1.66
rno-miR-181d	KLHL5	2.2
rno-miR-181d	LIF	1.902
rno-miR-181d	LPCAT2	3.805
rno-miR-181d	LRRC32	2.079
rno-miR-181d	MBOAT1	7.015
rno-miR-181d	MBOAT2	1.633
rno-miR-181d	MELK	3.21
rno-miR-181d	MMP14	3.036
rno-miR-181d	MOB3B	1.885
rno-miR-181d	MTPN	2.041
rno-miR-181d	NELFA	1.579
rno-miR-181d	NEXMIF	1.849
rno-miR-181d	NIPAL4	1.617
rno-miR-181d	NR4A3	1.609
rno-miR-181d	NRG1	2.287
rno-miR-181d	NSUN7	1.636
rno-miR-181d	OGFRL1	1.765
rno-miR-181d	PAWR	2.107
rno-miR-181d	PBX3	1.532
rno-miR-181d	PCLAF	5.613
rno-miR-181d	PDIA6	2.106
rno-miR-181d	PI4K2B	2.274
rno-miR-181d	PLAC8	9.713
rno-miR-181d	PLAU	6.092
rno-miR-181d	PLET1	5.808
rno-miR-181d	POLA1	1.943
rno-miR-181d	PRKCD	1.802
rno-miR-181d	PSRC1	2.229
rno-miR-181d	RAB8B	1.862
rno-miR-181d	RAD54B	1.838
rno-miR-181d	RAN	1.864
rno-miR-181d	RASSF1	1.801
rno-miR-181d	RBM47	4.418
rno-miR-181d	RCAN3	1.915
rno-miR-181d	RNF145	1.799
rno-miR-181d	SCD	3.405
rno-miR-181d	SEMA4G	1.772
rno-miR-181d	SFT2D1	1.565
rno-miR-181d	SH2D4A	2.471
rno-miR-181d	SHQ1	1.594
rno-miR-181d	SIX2	1.751
rno-miR-181d	SLA	3.14
rno-miR-181d	SLC10A7	2.117
rno-miR-181d	SLC25A24	2.971
rno-miR-181d	SLC26A4	2.005
rno-miR-181d	TGFBR1	1.758
rno-miR-181d	TGFBR2	1.903
rno-miR-181d	THBS4	2.424
rno-miR-181d	TMEFF1	2.342
rno-miR-181d	TMEM165	1.668
rno-miR-181d	TMEM167A	1.79
rno-miR-181d	TMEM45A	2.042
rno-miR-181d	TNFRSF11B	3.917
rno-miR-181d	TOR1AIP2	1.784
rno-miR-181d	TSHR	2.494
rno-miR-181d	TUSC5	2.297
rno-miR-181d	WASHC5	1.791
rno-miR-181d	ZDHHC3	1.848
rno-miR-181d	ZFP36L2	1.735
rno-miR-182	ACAA2	-3.029
rno-miR-182	ADK	-1.87
rno-miR-182	ADRA1A	-2.587
rno-miR-182	ANK3	-1.648
rno-miR-182	ARMT1	-2.049
rno-miR-182	AS3MT	-1.584
rno-miR-182	ATP5L	-3.277
rno-miR-182	BCAT2	-2.088
rno-miR-182	BDNF	-1.856
rno-miR-182	BNIP3	-3.251
rno-miR-182	C16orf87	-1.62
rno-miR-182	C16orf91	-1.639
rno-miR-182	C5orf22	-1.868
rno-miR-182	CACNA2D1	-1.588
rno-miR-182	CACNB2	-1.94
rno-miR-182	CADM2	-3.903
rno-miR-182	CD69	-1.969
rno-miR-182	CD96	-3.898
rno-miR-182	CDH20	-3.879
rno-miR-182	CEP83	-2.059
rno-miR-182	CIAPIN1	-1.509
rno-miR-182	CNKSR1	-1.605
rno-miR-182	COX7B	-3.249
rno-miR-182	CSRP3	-3.083
rno-miR-182	CUL5	-1.904
rno-miR-182	CYCS	-3.109
rno-miR-182	DLAT	-2.895
rno-miR-182	DMPK	-2.825
rno-miR-182	DNAJC27	-1.722
rno-miR-182	DSG2	-2.095
rno-miR-182	EBF3	-2.226
rno-miR-182	EFCC1	-2.23
rno-miR-182	EGLN1	-2.042
rno-miR-182	EIF3J	-1.938
rno-miR-182	EPDR1	-2.574
rno-miR-182	EPM2A	-3.472
rno-miR-182	FAM107A	-1.891
rno-miR-182	FBXW7	-2.401
rno-miR-182	FGF9	-2.798
rno-miR-182	FHIT	-1.755
rno-miR-182	FOXO1	-1.522
rno-miR-182	FXR1	-1.833
rno-miR-182	GABRA3	-1.569
rno-miR-182	GCNT1	-1.638
rno-miR-182	GJA3	-3.046
rno-miR-182	GPR22	-8.202
rno-miR-182	HECW2	-1.985
rno-miR-182	HIF1AN	-1.786
rno-miR-182	INSIG2	-1.708
rno-miR-182	KCNK2	-2.84
rno-miR-182	KHDRBS3	-1.673
rno-miR-182	KIAA1217	-1.743
rno-miR-182	KITLG	-1.735
rno-miR-182	KLF15	-2.773
rno-miR-182	KLHL31	-6.898
rno-miR-182	KLHL7	-1.853
rno-miR-182	L1CAM	-1.501
rno-miR-182	LPIN1	-3.431
rno-miR-182	LRRC7	-1.933
rno-miR-182	MITF	-2.618
rno-miR-182	MKX	-2.459
rno-miR-182	MOSPD1	-2.704
rno-miR-182	MRPL19	-1.983
rno-miR-182	MRPL35	-2.002
rno-miR-182	MTCH2	-1.86
rno-miR-182	MTM1	-1.752
rno-miR-182	MYOCD	-3.35
rno-miR-182	MYRIP	-1.562
rno-miR-182	NAA30	-1.822
rno-miR-182	NADK2	-2.791
rno-miR-182	NAMPT	-1.803
rno-miR-182	NTN4	-1.852
rno-miR-182	NTNG1	-2.086
rno-miR-182	NUDT3	-2.002
rno-miR-182	NYAP2	-1.84
rno-miR-182	PALLD	-1.97
rno-miR-182	PARM1	-2.339
rno-miR-182	PCCA	-3.523
rno-miR-182	PCMTD1	-2.874
rno-miR-182	PDE7B	-1.698
rno-miR-182	PHKB	-1.849
rno-miR-182	PLCE1	-1.929
rno-miR-182	PLD5	-1.865
rno-miR-182	PNKD	-2.306
rno-miR-182	PPM1L	-1.691
rno-miR-182	PPP1R13L	-3.137
rno-miR-182	PPP1R3D	-2.474
rno-miR-182	PRKCE	-2.232
rno-miR-182	PTGFR	-3.084
rno-miR-182	PTGR2	-3.005
rno-miR-182	RAB9B	-1.808
rno-miR-182	RBP7	-4.117
rno-miR-182	REEP1	-1.573
rno-miR-182	RETREG1	-3.054
rno-miR-182	RGS17	-2.074
rno-miR-182	RNLS	-1.664
rno-miR-182	SAMD12	-1.909
rno-miR-182	SAMD5	-1.633
rno-miR-182	SH3BP5	-2.182
rno-miR-182	SLC25A46	-1.755
rno-miR-182	SNX22	-1.864
rno-miR-182	SOCS2	-1.947
rno-miR-182	SOCS6	-2.256
rno-miR-182	SPINK8	-4.412
rno-miR-182	STRADB	-2.059
rno-miR-182	TFRC	-2.143
rno-miR-182	TMEM182	-7.098
rno-miR-182	TMEM218	-1.618
rno-miR-182	TMEM246	-1.951
rno-miR-182	TMEM71	-2.714
rno-miR-182	TMOD2	-2.175
rno-miR-182	TOB1	-1.656
rno-miR-182	TP53INP2	-1.756
rno-miR-182	TRABD2B	-1.587
rno-miR-182	TRIM40	-1.513
rno-miR-182	UBE2QL1	-3.061
rno-miR-182	USP13	-4.689
rno-miR-182	VLDLR	-1.891
rno-miR-182	ZADH2	-2.697
rno-miR-182	ZFPM2	-1.811
rno-miR-182	ZNF23	-1.887
rno-miR-185-5p	ABCA3	3.041
rno-miR-185-5p	ABCC5	1.58
rno-miR-185-5p	ABCG1	2.75
rno-miR-185-5p	ABCG4	1.815
rno-miR-185-5p	ACE	6.552
rno-miR-185-5p	ACOXL	2.363
rno-miR-185-5p	ACVR1B	1.515
rno-miR-185-5p	AGER	3.067
rno-miR-185-5p	AK9	2.361
rno-miR-185-5p	ANKDD1A	1.789
rno-miR-185-5p	ANTXR1	2.348
rno-miR-185-5p	ANXA2	3.455
rno-miR-185-5p	APBA1	1.722
rno-miR-185-5p	APP	1.535
rno-miR-185-5p	ARF3	1.932
rno-miR-185-5p	ARHGAP15	1.528
rno-miR-185-5p	ARHGAP4	1.834
rno-miR-185-5p	ATOH8	1.686
rno-miR-185-5p	ATP1A3	2.014
rno-miR-185-5p	AVPI1	1.675
rno-miR-185-5p	BAK1	2.19
rno-miR-185-5p	BGN	2.891
rno-miR-185-5p	BPIFA1	3.129
rno-miR-185-5p	BTBD3	1.56
rno-miR-185-5p	BTG2	1.616
rno-miR-185-5p	C19orf24	1.829
rno-miR-185-5p	C7orf49	1.51
rno-miR-185-5p	CASP1	1.805
rno-miR-185-5p	CCBE1	2.584
rno-miR-185-5p	CCDC102A	1.591
rno-miR-185-5p	CCDC107	2.153
rno-miR-185-5p	CCNE1	3.388
rno-miR-185-5p	CD300C	4.294
rno-miR-185-5p	CDC16	1.567
rno-miR-185-5p	CDH1	4.661
rno-miR-185-5p	CDH26	1.847
rno-miR-185-5p	CDK6	1.558
rno-miR-185-5p	CDR2	2.843
rno-miR-185-5p	CKAP2	4.798
rno-miR-185-5p	CLBA1	1.969
rno-miR-185-5p	CLDN11	2.231
rno-miR-185-5p	CLDN18	6.929
rno-miR-185-5p	CLDN5	1.634
rno-miR-185-5p	CMTM7	3.031
rno-miR-185-5p	CNPY3	2.182
rno-miR-185-5p	CNPY4	1.823
rno-miR-185-5p	CREB3L2	1.65
rno-miR-185-5p	CTSD	2.597
rno-miR-185-5p	CTSE	1.539
rno-miR-185-5p	CTSK	2.564
rno-miR-185-5p	CXCL16	1.95
rno-miR-185-5p	CYB561	2.436
rno-miR-185-5p	CYB561D1	1.884
rno-miR-185-5p	CYP4V2	1.948
rno-miR-185-5p	CYP7B1	1.645
rno-miR-185-5p	DDX41	1.593
rno-miR-185-5p	DLG2	1.593
rno-miR-185-5p	DNAH3	1.612
rno-miR-185-5p	DNMT1	2.724
rno-miR-185-5p	DOK3	1.977
rno-miR-185-5p	DUSP14	2.099
rno-miR-185-5p	EDEM1	3.386
rno-miR-185-5p	EEF1AKMT1	1.682
rno-miR-185-5p	ELOF1	1.768
rno-miR-185-5p	ENO2	1.728
rno-miR-185-5p	ENPP5	1.608
rno-miR-185-5p	ENTPD1	2.168
rno-miR-185-5p	EPHB2	2.596
rno-miR-185-5p	ERG28	2.215
rno-miR-185-5p	ESRP2	1.899
rno-miR-185-5p	ETV6	1.507
rno-miR-185-5p	FAM110A	1.729
rno-miR-185-5p	FAM167A	1.501
rno-miR-185-5p	FAM184A	1.592
rno-miR-185-5p	FAM84A	1.609
rno-miR-185-5p	FGR	4.124
rno-miR-185-5p	FKBP1A	1.745
rno-miR-185-5p	FMO4	1.593
rno-miR-185-5p	FNTB	1.576
rno-miR-185-5p	FOXP4	2.045
rno-miR-185-5p	GDA	1.923
rno-miR-185-5p	GINS1	3.431
rno-miR-185-5p	GIPC1	1.866
rno-miR-185-5p	GJA4	1.773
rno-miR-185-5p	GJA5	1.94
rno-miR-185-5p	GLRX	2.396
rno-miR-185-5p	GNA15	2.972
rno-miR-185-5p	GNG12	1.926
rno-miR-185-5p	GPNMB	22.804
rno-miR-185-5p	GPX3	1.692
rno-miR-185-5p	HDGF	2.142
rno-miR-185-5p	HFE	2.004
rno-miR-185-5p	HOPX	2.682
rno-miR-185-5p	HS1BP3	1.567
rno-miR-185-5p	ID3	1.871
rno-miR-185-5p	IGF2BP2	1.541
rno-miR-185-5p	IGFBP2	2.459
rno-miR-185-5p	IGFBP4	4.398
rno-miR-185-5p	IKBKB	1.558
rno-miR-185-5p	IL18R1	1.575
rno-miR-185-5p	IL1B	2.581
rno-miR-185-5p	KCNJ15	2.827
rno-miR-185-5p	KCTD15	1.836
rno-miR-185-5p	KIF1B	3.112
rno-miR-185-5p	KIF3C	2.295
rno-miR-185-5p	LAPTM5	3.459
rno-miR-185-5p	LASP1	2.737
rno-miR-185-5p	LDAH	1.865
rno-miR-185-5p	LDLR	4.019
rno-miR-185-5p	LDLRAD1	1.982
rno-miR-185-5p	LIF	1.902
rno-miR-185-5p	LOXL1	4.099
rno-miR-185-5p	LRRC32	2.079
rno-miR-185-5p	LYN	2.699
rno-miR-185-5p	MAL2	4.813
rno-miR-185-5p	MAPK13	2.472
rno-miR-185-5p	MAPK1IP1L	1.613
rno-miR-185-5p	MAZ	1.858
rno-miR-185-5p	MEIS3	2.116
rno-miR-185-5p	MFSD11	1.88
rno-miR-185-5p	MLEC	2.124
rno-miR-185-5p	MLLT11	1.589
rno-miR-185-5p	MOB3A	2.254
rno-miR-185-5p	MOB3B	1.885
rno-miR-185-5p	MOCOS	1.859
rno-miR-185-5p	MTPN	2.041
rno-miR-185-5p	MYD88	2.648
rno-miR-185-5p	MYLK	1.852
rno-miR-185-5p	NECAP2	2.673
rno-miR-185-5p	NPC2	3.408
rno-miR-185-5p	NPL	2.728
rno-miR-185-5p	P2RX1	2.286
rno-miR-185-5p	P2RX4	2.69
rno-miR-185-5p	PARPBP	3.22
rno-miR-185-5p	PCP4	2.201
rno-miR-185-5p	PCYT1B	2.112
rno-miR-185-5p	PDZD11	1.921
rno-miR-185-5p	PIDD1	1.555
rno-miR-185-5p	PILRA	3.484
rno-miR-185-5p	PIM1	1.545
rno-miR-185-5p	PITPNA	1.682
rno-miR-185-5p	PLA2G1B	4.643
rno-miR-185-5p	PLCB2	3.276
rno-miR-185-5p	PLS3	2.337
rno-miR-185-5p	PMF1/PMF1-BGLAP	2.844
rno-miR-185-5p	PNOC	1.968
rno-miR-185-5p	PNP	3.596
rno-miR-185-5p	POSTN	12.623
rno-miR-185-5p	POU2F2	2.814
rno-miR-185-5p	PPP1R18	2.169
rno-miR-185-5p	PPP2R1B	3.422
rno-miR-185-5p	PPP4C	2.177
rno-miR-185-5p	PRELP	2.833
rno-miR-185-5p	PRIM2	2.768
rno-miR-185-5p	PRKAR2B	2.729
rno-miR-185-5p	PRRG3	2.037
rno-miR-185-5p	PTAFR	2.95
rno-miR-185-5p	PTGDR2	1.993
rno-miR-185-5p	PTPA	1.776
rno-miR-185-5p	PTPRN	3.477
rno-miR-185-5p	RAB3D	1.83
rno-miR-185-5p	RAE1	1.818
rno-miR-185-5p	RASSF4	1.614
rno-miR-185-5p	RBM47	4.418
rno-miR-185-5p	REG1A	3.589
rno-miR-185-5p	RNASE1	2.414
rno-miR-185-5p	RNF145	1.799
rno-miR-185-5p	RNF213	1.738
rno-miR-185-5p	RNF39	1.84
rno-miR-185-5p	RSU1	1.828
rno-miR-185-5p	SAMD4B	1.531
rno-miR-185-5p	SCAMP5	2.684
rno-miR-185-5p	SCARB1	4.338
rno-miR-185-5p	SCD	3.405
rno-miR-185-5p	SEL1L3	1.504
rno-miR-185-5p	SELENOF	1.997
rno-miR-185-5p	SELPLG	2.051
rno-miR-185-5p	SH2D1B	7.132
rno-miR-185-5p	SH3PXD2B	2.668
rno-miR-185-5p	SIGLEC1	3.065
rno-miR-185-5p	SIGLEC10	3.906
rno-miR-185-5p	SIX2	1.751
rno-miR-185-5p	SLAMF6	3.161
rno-miR-185-5p	SLAMF8	2.404
rno-miR-185-5p	SLC10A7	2.117
rno-miR-185-5p	SLC16A2	1.933
rno-miR-185-5p	SLC17A9	4.845
rno-miR-185-5p	SLC29A1	1.625
rno-miR-185-5p	SLC35B2	1.557
rno-miR-185-5p	SLC35E3	2.318
rno-miR-185-5p	SLC36A1	1.969
rno-miR-185-5p	SLC37A2	3.449
rno-miR-185-5p	SLC7A8	2.288
rno-miR-185-5p	SNX12	1.888
rno-miR-185-5p	SNX30	2.183
rno-miR-185-5p	SOCS3	3.056
rno-miR-185-5p	SOGA1	1.531
rno-miR-185-5p	SPATS2	1.957
rno-miR-185-5p	SREBF2	1.964
rno-miR-185-5p	SRPX2	5.661
rno-miR-185-5p	SUMF2	2.546
rno-miR-185-5p	SVEP1	6.129
rno-miR-185-5p	SYNM	1.725
rno-miR-185-5p	TAGLN2	2.346
rno-miR-185-5p	TANC2	1.663
rno-miR-185-5p	TFDP1	1.727
rno-miR-185-5p	TIFAB	2.458
rno-miR-185-5p	TMBIM1	3.46
rno-miR-185-5p	TMEM119	6.58
rno-miR-185-5p	TMEM165	1.668
rno-miR-185-5p	TMEM214	1.913
rno-miR-185-5p	TMEM229B	2.168
rno-miR-185-5p	TNFSF13	3.522
rno-miR-185-5p	TRAM2	2.46
rno-miR-185-5p	TRAPPC1	1.573
rno-miR-185-5p	TRIM5	1.882
rno-miR-185-5p	TSPAN11	1.699
rno-miR-185-5p	TUSC5	2.297
rno-miR-185-5p	UPK1B	3.001
rno-miR-185-5p	UPK3B	3.707
rno-miR-185-5p	VGLL3	3.251
rno-miR-185-5p	VSIG4	2.286
rno-miR-185-5p	VWA3A	1.812
rno-miR-185-5p	WNT4	3.34
rno-miR-185-5p	YIPF1	1.985
rno-miR-185-5p	YWHAZ	2.063
rno-miR-185-5p	ZDHHC9	2.62
rno-miR-18a-5p	ABTB2	-1.697
rno-miR-18a-5p	AGPAT3	-1.555
rno-miR-18a-5p	ALDH5A1	-3.503
rno-miR-18a-5p	ALOXE3	-2.027
rno-miR-18a-5p	AMIGO1	-2.519
rno-miR-18a-5p	ARMT1	-2.049
rno-miR-18a-5p	AS3MT	-1.584
rno-miR-18a-5p	BNIP3	-3.251
rno-miR-18a-5p	CADM2	-3.903
rno-miR-18a-5p	CNTNAP1	-2.681
rno-miR-18a-5p	COQ9	-4.994
rno-miR-18a-5p	DIP2C	-3.058
rno-miR-18a-5p	DLST	-2.486
rno-miR-18a-5p	ECHS1	-4.015
rno-miR-18a-5p	EPDR1	-2.574
rno-miR-18a-5p	EPHA10	-1.514
rno-miR-18a-5p	EPM2A	-3.472
rno-miR-18a-5p	ESR1	-1.804
rno-miR-18a-5p	FAM213B	-1.581
rno-miR-18a-5p	FBXO21	-1.642
rno-miR-18a-5p	GMPR	-3.228
rno-miR-18a-5p	GSTM2	-5.974
rno-miR-18a-5p	HAGH	-1.826
rno-miR-18a-5p	HIF1AN	-1.786
rno-miR-18a-5p	IDH3G	-2.42
rno-miR-18a-5p	IQSEC3	-2.13
rno-miR-18a-5p	ITGAD	-1.927
rno-miR-18a-5p	KCNA2	-7.002
rno-miR-18a-5p	KCND3	-1.813
rno-miR-18a-5p	KCNJ2	-2.561
rno-miR-18a-5p	KRTAP4-3	-1.848
rno-miR-18a-5p	LSM14B	-2.481
rno-miR-18a-5p	LSMEM1	-5.832
rno-miR-18a-5p	MCRIP2	-3.797
rno-miR-18a-5p	MGRN1	-1.552
rno-miR-18a-5p	MMP15	-2.014
rno-miR-18a-5p	MRPL35	-2.002
rno-miR-18a-5p	NKIRAS1	-1.987
rno-miR-18a-5p	NR1I2	-1.548
rno-miR-18a-5p	NUDT19	-1.907
rno-miR-18a-5p	NUDT4	-1.503
rno-miR-18a-5p	OSBP2	-2.223
rno-miR-18a-5p	PCMTD2	-2.847
rno-miR-18a-5p	PDE4D	-2.091
rno-miR-18a-5p	PLLP	-3.158
rno-miR-18a-5p	PRDX3	-2.767
rno-miR-18a-5p	PTP4A3	-2.446
rno-miR-18a-5p	RASSF3	-1.93
rno-miR-18a-5p	REEP1	-1.573
rno-miR-18a-5p	RGS4	-2.606
rno-miR-18a-5p	RNLS	-1.664
rno-miR-18a-5p	SAMD12	-1.909
rno-miR-18a-5p	SH3RF3	-2.011
rno-miR-18a-5p	SMCO1	-3.904
rno-miR-18a-5p	SNTN	-3.087
rno-miR-18a-5p	SORBS2	-2.071
rno-miR-18a-5p	SORBS3	-1.529
rno-miR-18a-5p	SULT1B1	-1.579
rno-miR-18a-5p	SYNC	-1.83
rno-miR-18a-5p	TESC	-6.911
rno-miR-18a-5p	TMEM179	-7.467
rno-miR-18a-5p	TMEM25	-1.615
rno-miR-18a-5p	TMX4	-2.563
rno-miR-18a-5p	TPPP	-1.744
rno-miR-18a-5p	TXK	-1.625
rno-miR-18a-5p	USP24	-2.083
rno-miR-18a-5p	ZRANB1	-1.533
rno-miR-193-3p	ACOT11	-1.937
rno-miR-193-3p	ACSF3	-2.149
rno-miR-193-3p	ACSS2	-1.628
rno-miR-193-3p	AGTPBP1	-2.275
rno-miR-193-3p	AMBP	-2.863
rno-miR-193-3p	ANKRD10	-1.588
rno-miR-193-3p	APOA2	-2.062
rno-miR-193-3p	AQP7	-6.644
rno-miR-193-3p	ARHGEF15	-1.591
rno-miR-193-3p	ATP5F1	-3.075
rno-miR-193-3p	BOD1	-1.976
rno-miR-193-3p	C5orf22	-1.868
rno-miR-193-3p	CACNA2D2	-2.014
rno-miR-193-3p	CALHM5	-5.888
rno-miR-193-3p	CAVIN4	-4.448
rno-miR-193-3p	CBX7	-2.062
rno-miR-193-3p	CCDC28A	-1.607
rno-miR-193-3p	CHCHD10	-4.596
rno-miR-193-3p	CSDC2	-2.692
rno-miR-193-3p	CXXC4	-2.099
rno-miR-193-3p	DLST	-2.486
rno-miR-193-3p	DNAJB9	-1.689
rno-miR-193-3p	DOK7	-2.491
rno-miR-193-3p	DYNLL2	-2.814
rno-miR-193-3p	E2F6	-2.238
rno-miR-193-3p	ENPEP	-1.823
rno-miR-193-3p	EPHA10	-1.514
rno-miR-193-3p	ERBB4	-2.714
rno-miR-193-3p	ESR1	-1.804
rno-miR-193-3p	ESRRG	-4.488
rno-miR-193-3p	F9	-1.665
rno-miR-193-3p	FAM131B	-1.754
rno-miR-193-3p	FGF1	-2.142
rno-miR-193-3p	FIBCD1	-1.605
rno-miR-193-3p	FNDC10	-1.541
rno-miR-193-3p	FNDC5	-7.439
rno-miR-193-3p	GABRB2	-6.918
rno-miR-193-3p	GBP6	-1.813
rno-miR-193-3p	GDF11	-1.795
rno-miR-193-3p	GDPD1	-2.029
rno-miR-193-3p	GNAO1	-1.55
rno-miR-193-3p	GPC6	-1.99
rno-miR-193-3p	GPR137C	-2.074
rno-miR-193-3p	GPR146	-1.861
rno-miR-193-3p	GPRC5B	-2.082
rno-miR-193-3p	HEYL	-1.531
rno-miR-193-3p	HSPB6	-4.312
rno-miR-193-3p	IGFBP5	-1.645
rno-miR-193-3p	IMMP2L	-1.934
rno-miR-193-3p	KCNB1	-1.834
rno-miR-193-3p	KCND3	-1.813
rno-miR-193-3p	KCNJ11	-5.746
rno-miR-193-3p	KCNJ12	-2.501
rno-miR-193-3p	KCNJ2	-2.561
rno-miR-193-3p	KLRD1	-4.259
rno-miR-193-3p	LONRF2	-1.966
rno-miR-193-3p	MCCC1	-3.168
rno-miR-193-3p	MDH2	-2.599
rno-miR-193-3p	MOCS2	-1.738
rno-miR-193-3p	MRPS18B	-1.641
rno-miR-193-3p	MYCN	-2.232
rno-miR-193-3p	MYLK3	-7.359
rno-miR-193-3p	NAV3	-3.836
rno-miR-193-3p	NT5C1A	-4.498
rno-miR-193-3p	NT5M	-2.293
rno-miR-193-3p	NUDT19	-1.907
rno-miR-193-3p	P2RX5	-3.913
rno-miR-193-3p	PAK6	-1.809
rno-miR-193-3p	PDE1C	-1.605
rno-miR-193-3p	PLAG1	-2.22
rno-miR-193-3p	PPARGC1A	-6.052
rno-miR-193-3p	PPTC7	-2.472
rno-miR-193-3p	PRELID2	-1.522
rno-miR-193-3p	PROB1	-2.146
rno-miR-193-3p	RAB3B	-8.285
rno-miR-193-3p	RAP1GAP2	-2.61
rno-miR-193-3p	RGMA	-1.956
rno-miR-193-3p	RIMBP2	-3.572
rno-miR-193-3p	RTN4IP1	-2.173
rno-miR-193-3p	SCN1A	-2.357
rno-miR-193-3p	SCN4B	-6.108
rno-miR-193-3p	SCP2	-2.015
rno-miR-193-3p	SERHL2	-4.289
rno-miR-193-3p	SH3RF3	-2.011
rno-miR-193-3p	SLC15A1	-1.616
rno-miR-193-3p	SLC2A12	-1.557
rno-miR-193-3p	SULT1B1	-1.579
rno-miR-193-3p	TANGO2	-3.505
rno-miR-193-3p	TFRC	-2.143
rno-miR-193-3p	TIMM8B	-2.243
rno-miR-193-3p	TMEM38A	-5.466
rno-miR-193-3p	TNFRSF14	-1.846
rno-miR-193-3p	USP13	-4.689
rno-miR-193-3p	WDR6	-1.583
rno-miR-19b-3p	ABCB7	-2.193
rno-miR-19b-3p	ACSL1	-4.832
rno-miR-19b-3p	ADRB1	-1.508
rno-miR-19b-3p	AK4	-3.783
rno-miR-19b-3p	AKAP1	-3.013
rno-miR-19b-3p	ANKRD10	-1.588
rno-miR-19b-3p	ARMT1	-2.049
rno-miR-19b-3p	ASB4	-2.332
rno-miR-19b-3p	ATP12A	-1.912
rno-miR-19b-3p	ATP2B2	-1.996
rno-miR-19b-3p	ATPAF1	-2.089
rno-miR-19b-3p	AUH	-2.403
rno-miR-19b-3p	B3GALNT2	-1.786
rno-miR-19b-3p	BFAR	-1.791
rno-miR-19b-3p	C10orf71	-7.991
rno-miR-19b-3p	CACNA1C	-2.612
rno-miR-19b-3p	CDH20	-3.879
rno-miR-19b-3p	CLIP4	-6.081
rno-miR-19b-3p	CS	-2.305
rno-miR-19b-3p	CUL5	-1.904
rno-miR-19b-3p	CYTL1	-2.52
rno-miR-19b-3p	DNAJC27	-1.722
rno-miR-19b-3p	DTNA	-2.162
rno-miR-19b-3p	DYNLL2	-2.814
rno-miR-19b-3p	EHBP1	-2.068
rno-miR-19b-3p	ERBB4	-2.714
rno-miR-19b-3p	ESR1	-1.804
rno-miR-19b-3p	ETFRF1	-1.954
rno-miR-19b-3p	EYA1	-3.045
rno-miR-19b-3p	FAM160A1	-1.914
rno-miR-19b-3p	FASTK	-1.925
rno-miR-19b-3p	FLCN	-1.899
rno-miR-19b-3p	FXR1	-1.833
rno-miR-19b-3p	GABRB2	-6.918
rno-miR-19b-3p	GJA1	-3.142
rno-miR-19b-3p	GNRH1	-5.766
rno-miR-19b-3p	GPCPD1	-2.141
rno-miR-19b-3p	GRSF1	-2.407
rno-miR-19b-3p	GSTM2	-5.974
rno-miR-19b-3p	GZMK	-1.728
rno-miR-19b-3p	HADHB	-3.207
rno-miR-19b-3p	HECW2	-1.985
rno-miR-19b-3p	HOXD1	-1.619
rno-miR-19b-3p	HS3ST5	-6.434
rno-miR-19b-3p	IGFBP3	-2.158
rno-miR-19b-3p	IL20	-1.563
rno-miR-19b-3p	INSIG2	-1.708
rno-miR-19b-3p	IRX4	-3.359
rno-miR-19b-3p	ITGB8	-1.524
rno-miR-19b-3p	ITPKB	-1.508
rno-miR-19b-3p	KCNA4	-2.75
rno-miR-19b-3p	KCNG1	-2.573
rno-miR-19b-3p	KCNJ2	-2.561
rno-miR-19b-3p	KLF12	-1.733
rno-miR-19b-3p	LBH	-1.926
rno-miR-19b-3p	LIMS2	-2.973
rno-miR-19b-3p	LRIG1	-1.706
rno-miR-19b-3p	MACROD2	-6.24
rno-miR-19b-3p	MCRIP2	-3.797
rno-miR-19b-3p	MINDY2	-1.636
rno-miR-19b-3p	MLIP	-7.359
rno-miR-19b-3p	MLYCD	-2.638
rno-miR-19b-3p	MPPED2	-2.403
rno-miR-19b-3p	MREG	-1.852
rno-miR-19b-3p	MRPL35	-2.002
rno-miR-19b-3p	MRPL50	-2.344
rno-miR-19b-3p	MTIF2	-2.597
rno-miR-19b-3p	MYCN	-2.232
rno-miR-19b-3p	MYOT	-1.857
rno-miR-19b-3p	NAV3	-3.836
rno-miR-19b-3p	NDUFA10	-3.467
rno-miR-19b-3p	NDUFB2	-2.005
rno-miR-19b-3p	NPFFR2	-3.231
rno-miR-19b-3p	NR3C2	-2.23
rno-miR-19b-3p	PAK6	-1.809
rno-miR-19b-3p	PALLD	-1.97
rno-miR-19b-3p	PDCD1LG2	-3.515
rno-miR-19b-3p	PDE7B	-1.698
rno-miR-19b-3p	PHTF2	-1.772
rno-miR-19b-3p	PIK3IP1	-3.33
rno-miR-19b-3p	PLAG1	-2.22
rno-miR-19b-3p	PPP1R13L	-3.137
rno-miR-19b-3p	PPTC7	-2.472
rno-miR-19b-3p	PRKN	-3.433
rno-miR-19b-3p	PROX1	-4.333
rno-miR-19b-3p	PTGFR	-3.084
rno-miR-19b-3p	REEP1	-1.573
rno-miR-19b-3p	RPS6KA2	-1.818
rno-miR-19b-3p	RRAGD	-4.905
rno-miR-19b-3p	RTN1	-1.609
rno-miR-19b-3p	SAMD12	-1.909
rno-miR-19b-3p	SCN1B	-3.275
rno-miR-19b-3p	SCN4B	-6.108
rno-miR-19b-3p	SEC61A2	-1.613
rno-miR-19b-3p	SIRT5	-2.175
rno-miR-19b-3p	SLC35F1	-1.777
rno-miR-19b-3p	SLC37A1	-1.659
rno-miR-19b-3p	SLC6A8	-2.254
rno-miR-19b-3p	SLC8A1	-2.352
rno-miR-19b-3p	SMYD2	-1.796
rno-miR-19b-3p	SPTA1	-6.682
rno-miR-19b-3p	STK39	-2.176
rno-miR-19b-3p	STRN3	-1.718
rno-miR-19b-3p	STS	-1.881
rno-miR-19b-3p	SYNPO2	-2.587
rno-miR-19b-3p	TANGO2	-3.505
rno-miR-19b-3p	TMEM196	-6.576
rno-miR-19b-3p	TRAK2	-1.692
rno-miR-19b-3p	TRIM23	-1.913
rno-miR-19b-3p	TXK	-1.625
rno-miR-19b-3p	UCP3	-1.925
rno-miR-19b-3p	VPS37A	-1.688
rno-miR-19b-3p	WIPF3	-4.717
rno-miR-19b-3p	WNT3	-1.658
rno-miR-19b-3p	ZBTB18	-1.747
rno-miR-19b-3p	ZFPM2	-1.811
rno-miR-208a-5p	ABCG1	2.75
rno-miR-208a-5p	AK7	1.849
rno-miR-208a-5p	ANKRD2	2.424
rno-miR-208a-5p	ARG1	1.82
rno-miR-208a-5p	ATP10B	1.652
rno-miR-208a-5p	BEND6	2.433
rno-miR-208a-5p	CA6	1.572
rno-miR-208a-5p	CCL21	1.701
rno-miR-208a-5p	CD83	1.699
rno-miR-208a-5p	CDR2	2.843
rno-miR-208a-5p	CHST11	1.991
rno-miR-208a-5p	CNRIP1	1.744
rno-miR-208a-5p	CORO1C	2.584
rno-miR-208a-5p	CTHRC1	9.037
rno-miR-208a-5p	DAXX	1.54
rno-miR-208a-5p	DCLRE1C	1.609
rno-miR-208a-5p	DERL2	1.675
rno-miR-208a-5p	DSG3	3.027
rno-miR-208a-5p	EIF1AX	1.818
rno-miR-208a-5p	FAM107B	1.589
rno-miR-208a-5p	FBXL2	1.826
rno-miR-208a-5p	FLT4	1.684
rno-miR-208a-5p	FZD2	3.321
rno-miR-208a-5p	G2E3	1.801
rno-miR-208a-5p	GABRA1	1.935
rno-miR-208a-5p	GPR19	1.815
rno-miR-208a-5p	GREM2	2.348
rno-miR-208a-5p	HFE	2.004
rno-miR-208a-5p	JPT2	2.333
rno-miR-208a-5p	KCNE2	2.005
rno-miR-208a-5p	LMNB1	3.682
rno-miR-208a-5p	LXN	3.583
rno-miR-208a-5p	MMP19	4.194
rno-miR-208a-5p	MYO5C	1.546
rno-miR-208a-5p	NEXMIF	1.849
rno-miR-208a-5p	NUSAP1	3.295
rno-miR-208a-5p	PCTP	2.414
rno-miR-208a-5p	PPP1R14B	2.203
rno-miR-208a-5p	PRND	2.145
rno-miR-208a-5p	PRRX2	3.249
rno-miR-208a-5p	PTX3	3.195
rno-miR-208a-5p	RAD18	2.617
rno-miR-208a-5p	RIIAD1	1.688
rno-miR-208a-5p	RNF149	1.655
rno-miR-208a-5p	RP2	2.132
rno-miR-208a-5p	SERP1	2.815
rno-miR-208a-5p	SKP2	2.322
rno-miR-208a-5p	SLC25A43	2.783
rno-miR-208a-5p	SLC44A1	2.651
rno-miR-208a-5p	SLC47A1	1.806
rno-miR-208a-5p	SMC2	3.39
rno-miR-208a-5p	SNX10	3.471
rno-miR-208a-5p	STK38L	1.507
rno-miR-208a-5p	TMEM128	1.628
rno-miR-208a-5p	TMEM181	1.805
rno-miR-208a-5p	TMEM219	1.878
rno-miR-208a-5p	TMEM26	3.942
rno-miR-208a-5p	TMEM52B	2.755
rno-miR-208a-5p	TNFSF18	1.781
rno-miR-208a-5p	TPBG	1.709
rno-miR-208a-5p	VAMP5	1.684
rno-miR-20a-5p	ABCC9	-2.398
rno-miR-20a-5p	ACADSB	-3.278
rno-miR-20a-5p	ADHFE1	-3.656
rno-miR-20a-5p	AGTPBP1	-2.275
rno-miR-20a-5p	ANKRD9	-2.083
rno-miR-20a-5p	ATP12A	-1.912
rno-miR-20a-5p	ATP1A2	-4.888
rno-miR-20a-5p	B3GALT2	-1.618
rno-miR-20a-5p	BCL11B	-1.685
rno-miR-20a-5p	BCL2L15	-1.525
rno-miR-20a-5p	CABCOCO1	-4.832
rno-miR-20a-5p	CADM2	-3.903
rno-miR-20a-5p	CCL1	-2.049
rno-miR-20a-5p	CD274	-2.242
rno-miR-20a-5p	CD69	-1.969
rno-miR-20a-5p	CDC37L1	-1.766
rno-miR-20a-5p	CLIP4	-6.081
rno-miR-20a-5p	COA5	-2.176
rno-miR-20a-5p	COQ2	-2.019
rno-miR-20a-5p	CRYBG3	-1.902
rno-miR-20a-5p	CYP3A5	-1.647
rno-miR-20a-5p	DNAJB9	-1.689
rno-miR-20a-5p	DNAJC27	-1.722
rno-miR-20a-5p	EGLN1	-2.042
rno-miR-20a-5p	EGLN3	-5.922
rno-miR-20a-5p	EPHA7	-1.681
rno-miR-20a-5p	ESR1	-1.804
rno-miR-20a-5p	FAM169A	-1.674
rno-miR-20a-5p	FAM210A	-3.15
rno-miR-20a-5p	FASTK	-1.925
rno-miR-20a-5p	FBXO21	-1.642
rno-miR-20a-5p	FITM2	-3.472
rno-miR-20a-5p	FYCO1	-2.041
rno-miR-20a-5p	GDF11	-1.795
rno-miR-20a-5p	GINM1	-1.86
rno-miR-20a-5p	GJA1	-3.142
rno-miR-20a-5p	GPCPD1	-2.141
rno-miR-20a-5p	GPR137C	-2.074
rno-miR-20a-5p	HABP4	-1.596
rno-miR-20a-5p	HS3ST5	-6.434
rno-miR-20a-5p	ITGB8	-1.524
rno-miR-20a-5p	KAT2B	-2.054
rno-miR-20a-5p	KCNB1	-1.834
rno-miR-20a-5p	KCNJ8	-1.535
rno-miR-20a-5p	KLF12	-1.733
rno-miR-20a-5p	LIAS	-2.472
rno-miR-20a-5p	LMOD3	-7.92
rno-miR-20a-5p	LRIG1	-1.706
rno-miR-20a-5p	LRRC10	-7.958
rno-miR-20a-5p	LRRC20	-1.889
rno-miR-20a-5p	LRRD1	-1.622
rno-miR-20a-5p	MFN2	-2.193
rno-miR-20a-5p	MRPL24	-1.589
rno-miR-20a-5p	MTCH2	-1.86
rno-miR-20a-5p	MTURN	-2.245
rno-miR-20a-5p	MYCN	-2.232
rno-miR-20a-5p	NAA30	-1.822
rno-miR-20a-5p	NAPEPLD	-2.742
rno-miR-20a-5p	NKIRAS1	-1.987
[truncated: 2,635 more rows]
