# Supplementary material for: Alterations in tissue microRNA after heat stress in the conscious rat: potential biomarkers of organ-specific injury
Source: BMC Genomics. 2019 Feb 15;20:141. doi: 10.1186/s12864-019-5515-6 (PMC6377737; doi:10.1186/s12864-019-5515-6)
Supplement: Supplementary file 4 — Enriched KEGG Pathways. Complete list of enriched KEGG pathways for each condition. (XLSX 16 kb) [file 12864_2019_5515_MOESM4_ESM.xlsx]

## Sheet: Sheet1
Heart 48h - Injured					Liver Tc,max					Kidney 48h - Injured					Lung Tc,max					Lung 48h - Injured
Pathway	# genes	p-value	Benjamini corrected p-value		Pathway	# genes	p-value	Benjamini corrected p-value		Pathway	# genes	p-value	Benjamini corrected p-value		Pathway	# genes	p-value	Benjamini corrected p-value		Pathway	# genes	p-value	Benjamini corrected p-value
Biosynthesis of antibiotics	62	<0.001	<0.001		Endocytosis	4	0.0162582	0.537179		Complement and coagulation cascades	14	<0.001	<0.001		TNF signaling pathway	4	0.0262622	0.973905		Calcium signaling pathway	8	0.00119291	0.144752
Metabolic pathways	237	<0.001	<0.001							Cell cycle	16	<0.001	<0.001		Pathways in cancer	7	0.0285957	0.862943		PPAR signaling pathway	5	0.00471511	0.266237
Insulin resistance	36	<0.001	<0.001							p53 signaling pathway	9	<0.001	0.00340028		NOD-like receptor signaling pathway	3	0.0430413	0.865892		Oocyte meiosis	5	0.0156974	0.49887
cGMP-PKG signaling pathway	48	<0.001	<0.001							Bile secretion	9	<0.001	0.00282948							p53 signaling pathway	4	0.0239482	0.547898
Fatty acid metabolism	23	<0.001	<0.001							PPAR signaling pathway	9	<0.001	0.00406685							Signaling pathways regulating pluripotency of stem cells	5	0.0353144	0.610141
PI3K-Akt signaling pathway	78	<0.001	<0.001							FoxO signaling pathway	10	0.00104834	0.0372244							Protein digestion and absorption	4	0.0441517	0.626899
Leukocyte transendothelial migration	37	<0.001	<0.001							Progesterone-mediated oocyte maturation	8	0.00140887	0.0427644							Neuroactive ligand-receptor interaction	7	0.0441814	0.57072
Carbon metabolism	37	<0.001	<0.001							MicroRNAs in cancer	9	0.00557936	0.140809							Tyrosine metabolism	3	0.0465367	0.54175
Citrate cycle (TCA cycle)	16	<0.001	<0.001							Small cell lung cancer	7	0.00591019	0.13318
Focal adhesion	53	<0.001	<0.001							Carbohydrate digestion and absorption	5	0.00720247	0.145175
Pathways in cancer	83	<0.001	0.000670744							AMPK signaling pathway	8	0.0101057	0.181574
Adrenergic signaling in cardiomyocytes	39	<0.001	0.000659018							Biosynthesis of unsaturated fatty acids	4	0.0168595	0.264699
AMPK signaling pathway	35	<0.001	0.000853477							Oocyte meiosis	7	0.0169367	0.248087
Small cell lung cancer	27	<0.001	0.000854056							Regulation of lipolysis in adipocytes	5	0.0249627	0.324183
Amoebiasis	32	<0.001	0.000803747							Primary bile acid biosynthesis	3	0.0357811	0.409698
Osteoclast differentiation	35	<0.001	0.0009806							Systemic lupus erythematosus	7	0.0386504	0.414093
Platelet activation	36	<0.001	0.00104222							Aldosterone-regulated sodium reabsorption	4	0.0417838	0.420054
TNF signaling pathway	31	<0.001	0.000994622							Mineral absorption	4	0.0417838	0.420054
Non-alcoholic fatty liver disease (NAFLD)	41	<0.001	0.000948895							Vasopressin-regulated water reabsorption	4	0.0470845	0.4409
Arrhythmogenic right ventricular cardiomyopathy (ARVC)	23	<0.001	0.00126331
Propanoate metabolism	13	<0.001	0.00161259
ECM-receptor interaction	26	<0.001	0.00229437
Chagas disease (American trypanosomiasis)	29	<0.001	0.00344557
PPAR signaling pathway	23	<0.001	0.00388947
Protein digestion and absorption	25	<0.001	0.00525904
cAMP signaling pathway	44	0.000510409	0.00561972
Hypertrophic cardiomyopathy (HCM)	23	0.00058393	0.00618954
Adipocytokine signaling pathway	22	0.000595127	0.00608329
Rap1 signaling pathway	47	0.00073983	0.00729772
Cytokine-cytokine receptor interaction	47	0.00073983	0.00729772
Fatty acid degradation	16	0.000810616	0.00772802
Chemokine signaling pathway	40	0.000928117	0.00855971
Pyruvate metabolism	14	0.0014785	0.0131825
Valine, leucine and isoleucine degradation	17	0.00167303	0.0144569
MicroRNAs in cancer	33	0.00198105	0.0165997
Thyroid hormone signaling pathway	28	0.0020943	0.0170443
Gastric acid secretion	20	0.00271382	0.0214316
Insulin signaling pathway	32	0.00274817	0.02112
Dilated cardiomyopathy	22	0.0028389	0.0212428
Fatty acid elongation	11	0.00314837	0.0229382
FoxO signaling pathway	31	0.00338661	0.0240463
Oxytocin signaling pathway	35	0.00358816	0.0248484
Cell adhesion molecules (CAMs)	37	0.00362405	0.0245041
Huntington's disease	42	0.00392	0.0258745
p53 signaling pathway	19	0.00399487	0.0257717
Natural killer cell mediated cytotoxicity	24	0.0043518	0.0274321
Melanoma	19	0.00470005	0.0289656
Ras signaling pathway	46	0.00525546	0.0316643
Aldosterone-regulated sodium reabsorption	13	0.00583953	0.0344118
Adherens junction	19	0.00641756	0.0370075
Type II diabetes mellitus	15	0.00684804	0.0386752
Pancreatic secretion	23	0.00703099	0.0389283
Regulation of actin cytoskeleton	43	0.00834095	0.0451764
Colorectal cancer	17	0.00859838	0.0456859
Pancreatic cancer	17	0.00859838	0.0456859
Morphine addiction	22	0.00873278	0.0455471
Hepatitis B	30	0.00886841	0.0454196
Hematopoietic cell lineage	20	0.00912082	0.0458732
Regulation of lipolysis in adipocytes	16	0.00917641	0.0453565
Purine metabolism	37	0.00924682	0.0449281
Proteoglycans in cancer	40	0.00957988	0.0457457
Toxoplasmosis	27	0.0107898	0.0505681
NF-kappa B signaling pathway	21	0.012293	0.056535
Glycerophospholipid metabolism	22	0.0126183	0.057088
Non-small cell lung cancer	15	0.0134997	0.0600395
Apoptosis	16	0.014588	0.0637756
Fc gamma R-mediated phagocytosis	20	0.0152677	0.0656767
Thyroid hormone synthesis	17	0.0154844	0.0656093
Retrograde endocannabinoid signaling	23	0.0160786	0.0670782
Parkinson's disease	31	0.0169951	0.0697907
Influenza A	34	0.0175455	0.0709817
Bacterial invasion of epithelial cells	19	0.0189715	0.075526
Hepatitis C	27	0.019545	0.0766882
Salivary secretion	18	0.0208903	0.0807094
Sphingolipid signaling pathway	26	0.0216663	0.0825136
Cholinergic synapse	24	0.02198	0.0825871
Glucagon signaling pathway	22	0.0220292	0.0817089
Progesterone-mediated oocyte maturation	20	0.0242682	0.0886013
Oxidative phosphorylation	29	0.0247714	0.0892552
Terpenoid backbone biosynthesis	8	0.0263249	0.0934962
Rheumatoid arthritis	20	0.0270474	0.0948135
Renin secretion	16	0.028701	0.0991994
Peroxisome	19	0.0299868	0.10226
Toll-like receptor signaling pathway	21	0.0300044	0.101135
Calcium signaling pathway	35	0.0314312	0.10455
2-Oxocarboxylic acid metabolism	7	0.0326004	0.107064
Insulin secretion	19	0.0333655	0.108259
B cell receptor signaling pathway	16	0.0365258	0.116776
Tryptophan metabolism	12	0.0365489	0.115584
Alzheimer's disease	34	0.0398661	0.124255
Prostate cancer	19	0.0409531	0.126146
Malaria	14	0.044873	0.136192
Estrogen signaling pathway	20	0.0489868	0.1465
